# Supplementary material for: Proteasomal degradation of polycomb-group protein CBX6 confers MMP-2 expression essential for mesothelioma invasion
Source: Sci Rep. 2020 Oct 7;10:16678. doi: 10.1038/s41598-020-72448-y (PMC7541533; doi:10.1038/s41598-020-72448-y)
Supplement: Supplementary file 2 — Supplementary Information. [file 41598_2020_72448_MOESM2_ESM.xlsx]

## Sheet: DEG analysis.tx
rownames(tcc$count)	H2052 sh-Cont	H2052.sh-CBX6	gene_id	a.value	m.value	p.value	q.value	rank	estimatedDEG	Geneid	Genbank_ID	Name	Product
gene-ABCB10P1	0	0	gene-ABCB10P1	-0.999157	0.0986476	1	1	148234	0	gene-ABCB10P1
gene-ABCB10P1-2	0	0	gene-ABCB10P1-2	-0.999157	0.0986476	1	1	148234	0	gene-ABCB10P1-2
gene-ABCB10P1-3	0	0	gene-ABCB10P1-3	-0.999157	0.0986476	1	1	148234	0	gene-ABCB10P1-3
gene-ABCB10P1-4	0	0	gene-ABCB10P1-4	-0.999157	0.0986476	1	1	148234	0	gene-ABCB10P1-4
gene-ABCB10P3	0	0	gene-ABCB10P3	-0.999157	0.0986476	1	1	148234	0	gene-ABCB10P3
gene-ABCB10P4	0	0	gene-ABCB10P4	-0.999157	0.0986476	1	1	148234	0	gene-ABCB10P4
gene-ABCB10P4-2	0	0	gene-ABCB10P4-2	-0.999157	0.0986476	1	1	148234	0	gene-ABCB10P4-2
gene-ABCB10P4-3	0	0	gene-ABCB10P4-3	-0.999157	0.0986476	1	1	148234	0	gene-ABCB10P4-3
gene-ABCB10P4-4	0	0	gene-ABCB10P4-4	-0.999157	0.0986476	1	1	148234	0	gene-ABCB10P4-4
gene-ABCD1P2	0	0	gene-ABCD1P2	-0.999157	0.0986476	1	1	148234	0	gene-ABCD1P2
gene-ABCD1P2-2	0	0	gene-ABCD1P2-2	-0.999157	0.0986476	1	1	148234	0	gene-ABCD1P2-2
gene-ABCD1P3	0	0	gene-ABCD1P3	-0.999157	0.0986476	1	1	148234	0	gene-ABCD1P3
gene-ABCD1P4	0	0	gene-ABCD1P4	-0.999157	0.0986476	1	1	148234	0	gene-ABCD1P4
gene-ABCD1P4-2	0	0	gene-ABCD1P4-2	-0.999157	0.0986476	1	1	148234	0	gene-ABCD1P4-2
gene-ABCD1P5	0	0	gene-ABCD1P5	-0.999157	0.0986476	1	1	148234	0	gene-ABCD1P5
gene-ABCF2P1	0	1	gene-ABCF2P1	-0.999157	0.0986476	0.99344	1	113630	0	gene-ABCF2P1
gene-ABHD17AP1	17	15	gene-ABHD17AP1	3.99802	-0.0819247	1	1	148234	0	gene-ABHD17AP1
gene-ABHD17AP3	2	1	gene-ABHD17AP3	0.500843	-0.901352	1	1	148234	0	gene-ABHD17AP3
gene-ABHD17AP4	0	0	gene-ABHD17AP4	-0.999157	0.0986476	1	1	148234	0	gene-ABHD17AP4
gene-ABHD17AP6	7	4	gene-ABHD17AP6	2.40452	-0.708707	0.848751	1	83757	0	gene-ABHD17AP6
gene-ABHD17AP7	0	0	gene-ABHD17AP7	-0.999157	0.0986476	1	1	148234	0	gene-ABHD17AP7
gene-ABHD17AP8	0	0	gene-ABHD17AP8	-0.999157	0.0986476	1	1	148234	0	gene-ABHD17AP8
gene-ABI1P1	0	0	gene-ABI1P1	-0.999157	0.0986476	1	1	148234	0	gene-ABI1P1
gene-ABITRAMP1	0	0	gene-ABITRAMP1	-0.999157	0.0986476	1	1	148234	0	gene-ABITRAMP1
gene-ABT1P1	0	1	gene-ABT1P1	-0.999157	0.0986476	0.99344	1	113630	0	gene-ABT1P1
gene-ACKR4P1	0	0	gene-ACKR4P1	-0.999157	0.0986476	1	1	148234	0	gene-ACKR4P1
gene-ACSM5P1	0	0	gene-ACSM5P1	-0.999157	0.0986476	1	1	148234	0	gene-ACSM5P1
gene-ACTBP1	0	2	gene-ACTBP1	-0.999157	1.09865	0.824896	1	79301	0	gene-ACTBP1
gene-ACTBP10	0	0	gene-ACTBP10	-0.999157	0.0986476	1	1	148234	0	gene-ACTBP10
gene-ACTBP11	1	1	gene-ACTBP11	0.000842993	0.0986476	1	1	148234	0	gene-ACTBP11
gene-ACTBP12	0	0	gene-ACTBP12	-0.999157	0.0986476	1	1	148234	0	gene-ACTBP12
gene-ACTBP14	1	0	gene-ACTBP14	-0.999157	0.0986476	1	1	148234	0	gene-ACTBP14
gene-ACTBP2	8	3	gene-ACTBP2	2.29332	-1.31639	0.663156	1	53822	0	gene-ACTBP2
gene-ACTBP4	6	2	gene-ACTBP4	1.79332	-1.48631	0.709122	1	60410	0	gene-ACTBP4
gene-ACTBP7	2	3	gene-ACTBP7	1.29332	0.68361	0.978075	1	108348	0	gene-ACTBP7
gene-ACTBP8	0	0	gene-ACTBP8	-0.999157	0.0986476	1	1	148234	0	gene-ACTBP8
gene-ACTBP9	1	0	gene-ACTBP9	-0.999157	0.0986476	1	1	148234	0	gene-ACTBP9
gene-ACTG1P1	0	0	gene-ACTG1P1	-0.999157	0.0986476	1	1	148234	0	gene-ACTG1P1
gene-ACTG1P10	1	0	gene-ACTG1P10	-0.999157	0.0986476	1	1	148234	0	gene-ACTG1P10
gene-ACTG1P12	0	0	gene-ACTG1P12	-0.999157	0.0986476	1	1	148234	0	gene-ACTG1P12
gene-ACTG1P14	0	1	gene-ACTG1P14	-0.999157	0.0986476	0.99344	1	113630	0	gene-ACTG1P14
gene-ACTG1P15	0	0	gene-ACTG1P15	-0.999157	0.0986476	1	1	148234	0	gene-ACTG1P15
gene-ACTG1P16	0	0	gene-ACTG1P16	-0.999157	0.0986476	1	1	148234	0	gene-ACTG1P16
gene-ACTG1P18	0	0	gene-ACTG1P18	-0.999157	0.0986476	1	1	148234	0	gene-ACTG1P18
gene-ACTG1P19	0	0	gene-ACTG1P19	-0.999157	0.0986476	1	1	148234	0	gene-ACTG1P19
gene-ACTG1P23	0	0	gene-ACTG1P23	-0.999157	0.0986476	1	1	148234	0	gene-ACTG1P23
gene-ACTG1P24	12	14	gene-ACTG1P24	3.697	0.32104	0.882059	1	90933.5	0	gene-ACTG1P24
gene-ACTG1P3	19	20	gene-ACTG1P3	4.28577	0.172648	0.932449	1	99878	0	gene-ACTG1P3
gene-ACTG1P9	0	0	gene-ACTG1P9	-0.999157	0.0986476	1	1	148234	0	gene-ACTG1P9
gene-ACTN4P1	2	0	gene-ACTN4P1	-0.999157	-0.901352	0.854224	1	85095	0	gene-ACTN4P1
gene-ACTN4P2	0	0	gene-ACTN4P2	-0.999157	0.0986476	1	1	148234	0	gene-ACTN4P2
gene-ACTR3BP1	0	0	gene-ACTR3BP1	-0.999157	0.0986476	1	1	148234	0	gene-ACTR3BP1
gene-ACTR3BP3	0	0	gene-ACTR3BP3	-0.999157	0.0986476	1	1	148234	0	gene-ACTR3BP3
gene-ACTR3BP4	0	0	gene-ACTR3BP4	-0.999157	0.0986476	1	1	148234	0	gene-ACTR3BP4
gene-ACTR3BP6	0	0	gene-ACTR3BP6	-0.999157	0.0986476	1	1	148234	0	gene-ACTR3BP6
gene-ACTR3BP6-2	0	0	gene-ACTR3BP6-2	-0.999157	0.0986476	1	1	148234	0	gene-ACTR3BP6-2
gene-ACTR3P1	0	0	gene-ACTR3P1	-0.999157	0.0986476	1	1	148234	0	gene-ACTR3P1
gene-ACTR3P2	0	0	gene-ACTR3P2	-0.999157	0.0986476	1	1	148234	0	gene-ACTR3P2
gene-ACTR3P3	0	0	gene-ACTR3P3	-0.999157	0.0986476	1	1	148234	0	gene-ACTR3P3
gene-ADAMTS7P3	4	2	gene-ADAMTS7P3	1.50084	-0.901352	0.906628	1	95306	0	gene-ADAMTS7P3
gene-ADAMTS7P4	0	0	gene-ADAMTS7P4	-0.999157	0.0986476	1	1	148234	0	gene-ADAMTS7P4
gene-ADGRF5P1	0	0	gene-ADGRF5P1	-0.999157	0.0986476	1	1	148234	0	gene-ADGRF5P1
gene-ADGRF5P2	0	0	gene-ADGRF5P2	-0.999157	0.0986476	1	1	148234	0	gene-ADGRF5P2
gene-ADH5P2	0	0	gene-ADH5P2	-0.999157	0.0986476	1	1	148234	0	gene-ADH5P2
gene-ADH5P3	1	6	gene-ADH5P3	1.29332	2.68361	0.518588	1	36554	0	gene-ADH5P3
gene-ADH5P4	0	0	gene-ADH5P4	-0.999157	0.0986476	1	1	148234	0	gene-ADH5P4
gene-ADH5P4-2	0	1	gene-ADH5P4-2	-0.999157	0.0986476	0.99344	1	113630	0	gene-ADH5P4-2
gene-ADIPOR1P2	0	0	gene-ADIPOR1P2	-0.999157	0.0986476	1	1	148234	0	gene-ADIPOR1P2
gene-ADORA2BP1	0	0	gene-ADORA2BP1	-0.999157	0.0986476	1	1	148234	0	gene-ADORA2BP1
gene-AFG3L2P1	0	0	gene-AFG3L2P1	-0.999157	0.0986476	1	1	148234	0	gene-AFG3L2P1
gene-AGGF1P1	4	2	gene-AGGF1P1	1.50084	-0.901352	0.906628	1	95306	0	gene-AGGF1P1
gene-AGGF1P1-2	0	0	gene-AGGF1P1-2	-0.999157	0.0986476	1	1	148234	0	gene-AGGF1P1-2
gene-AGGF1P1-3	0	0	gene-AGGF1P1-3	-0.999157	0.0986476	1	1	148234	0	gene-AGGF1P1-3
gene-AGGF1P10	0	0	gene-AGGF1P10	-0.999157	0.0986476	1	1	148234	0	gene-AGGF1P10
gene-AGGF1P2	6	7	gene-AGGF1P2	2.697	0.32104	0.96118	1	104936	0	gene-AGGF1P2
gene-AGGF1P3	5	2	gene-AGGF1P3	1.66181	-1.22328	0.802852	1	75575	0	gene-AGGF1P3
gene-AGGF1P4	0	0	gene-AGGF1P4	-0.999157	0.0986476	1	1	148234	0	gene-AGGF1P4
gene-AGGF1P5	0	0	gene-AGGF1P5	-0.999157	0.0986476	1	1	148234	0	gene-AGGF1P5
gene-AGGF1P6	0	0	gene-AGGF1P6	-0.999157	0.0986476	1	1	148234	0	gene-AGGF1P6
gene-AGGF1P7	0	0	gene-AGGF1P7	-0.999157	0.0986476	1	1	148234	0	gene-AGGF1P7
gene-AGGF1P8	0	0	gene-AGGF1P8	-0.999157	0.0986476	1	1	148234	0	gene-AGGF1P8
gene-AGGF1P9	0	0	gene-AGGF1P9	-0.999157	0.0986476	1	1	148234	0	gene-AGGF1P9
gene-AGKP1	0	0	gene-AGKP1	-0.999157	0.0986476	1	1	148234	0	gene-AGKP1
gene-AGPAT5P1	0	0	gene-AGPAT5P1	-0.999157	0.0986476	1	1	148234	0	gene-AGPAT5P1
gene-AHCYP1	0	0	gene-AHCYP1	-0.999157	0.0986476	1	1	148234	0	gene-AHCYP1
gene-AHCYP2	0	0	gene-AHCYP2	-0.999157	0.0986476	1	1	148234	0	gene-AHCYP2
gene-AHCYP3	0	0	gene-AHCYP3	-0.999157	0.0986476	1	1	148234	0	gene-AHCYP3
gene-AHCYP4	0	0	gene-AHCYP4	-0.999157	0.0986476	1	1	148234	0	gene-AHCYP4
gene-AHCYP5	0	0	gene-AHCYP5	-0.999157	0.0986476	1	1	148234	0	gene-AHCYP5
gene-AHCYP6	0	0	gene-AHCYP6	-0.999157	0.0986476	1	1	148234	0	gene-AHCYP6
gene-AHCYP7	0	0	gene-AHCYP7	-0.999157	0.0986476	1	1	148234	0	gene-AHCYP7
gene-AHCYP8	2	3	gene-AHCYP8	1.29332	0.68361	0.978075	1	108348	0	gene-AHCYP8
gene-AIFM1P1	0	0	gene-AIFM1P1	-0.999157	0.0986476	1	1	148234	0	gene-AIFM1P1
gene-AIMP1P1	0	0	gene-AIMP1P1	-0.999157	0.0986476	1	1	148234	0	gene-AIMP1P1
gene-AK2P1	25	32	gene-AK2P1	4.82277	0.454791	0.681657	1	56830	0	gene-AK2P1
gene-AK2P2	0	0	gene-AK2P2	-0.999157	0.0986476	1	1	148234	0	gene-AK2P2
gene-AK3P2	0	0	gene-AK3P2	-0.999157	0.0986476	1	1	148234	0	gene-AK3P2
gene-AK3P3	4	5	gene-AK3P3	2.16181	0.420576	0.968484	1	106390	0	gene-AK3P3
gene-AK3P5	0	0	gene-AK3P5	-0.999157	0.0986476	1	1	148234	0	gene-AK3P5
gene-AK3P6	1	0	gene-AK3P6	-0.999157	0.0986476	1	1	148234	0	gene-AK3P6
gene-AK4P1	78	75	gene-AK4P1	6.25795	0.0420641	0.97263	1	107111	0	gene-AK4P1
gene-AK4P2	0	0	gene-AK4P2	-0.999157	0.0986476	1	1	148234	0	gene-AK4P2
gene-AK4P3	9	10	gene-AK4P3	3.24677	0.250651	0.952472	1	103454	0	gene-AK4P3
gene-AK4P4	0	0	gene-AK4P4	-0.999157	0.0986476	1	1	148234	0	gene-AK4P4
gene-AK4P6	0	0	gene-AK4P6	-0.999157	0.0986476	1	1	148234	0	gene-AK4P6
gene-AK6P1	0	0	gene-AK6P1	-0.999157	0.0986476	1	1	148234	0	gene-AK6P1
gene-AK6P2	0	0	gene-AK6P2	-0.999157	0.0986476	1	1	148234	0	gene-AK6P2
gene-AKAP8P1	0	0	gene-AKAP8P1	-0.999157	0.0986476	1	1	148234	0	gene-AKAP8P1
gene-AKIRIN1P2	0	0	gene-AKIRIN1P2	-0.999157	0.0986476	1	1	148234	0	gene-AKIRIN1P2
gene-AKIRIN2P1	0	0	gene-AKIRIN2P1	-0.999157	0.0986476	1	1	148234	0	gene-AKIRIN2P1
gene-AKR1B10P1	0	0	gene-AKR1B10P1	-0.999157	0.0986476	1	1	148234	0	gene-AKR1B10P1
gene-AKR1B1P1	0	0	gene-AKR1B1P1	-0.999157	0.0986476	1	1	148234	0	gene-AKR1B1P1
gene-AKR1B1P2	0	0	gene-AKR1B1P2	-0.999157	0.0986476	1	1	148234	0	gene-AKR1B1P2
gene-AKR1B1P3	1	0	gene-AKR1B1P3	-0.999157	0.0986476	1	1	148234	0	gene-AKR1B1P3
gene-AKR1B1P4	0	0	gene-AKR1B1P4	-0.999157	0.0986476	1	1	148234	0	gene-AKR1B1P4
gene-AKR1B1P5	0	0	gene-AKR1B1P5	-0.999157	0.0986476	1	1	148234	0	gene-AKR1B1P5
gene-AKR1B1P6	0	0	gene-AKR1B1P6	-0.999157	0.0986476	1	1	148234	0	gene-AKR1B1P6
gene-AKR1B1P7	0	0	gene-AKR1B1P7	-0.999157	0.0986476	1	1	148234	0	gene-AKR1B1P7
gene-AKR1B1P8	0	0	gene-AKR1B1P8	-0.999157	0.0986476	1	1	148234	0	gene-AKR1B1P8
gene-AKR1D1P1	0	0	gene-AKR1D1P1	-0.999157	0.0986476	1	1	148234	0	gene-AKR1D1P1
gene-ALDH7A1P1	1	1	gene-ALDH7A1P1	0.000842993	0.0986476	1	1	148234	0	gene-ALDH7A1P1
gene-ALDH7A1P3	0	0	gene-ALDH7A1P3	-0.999157	0.0986476	1	1	148234	0	gene-ALDH7A1P3
gene-ALDH7A1P4	0	0	gene-ALDH7A1P4	-0.999157	0.0986476	1	1	148234	0	gene-ALDH7A1P4
gene-ALDOAP1	0	0	gene-ALDOAP1	-0.999157	0.0986476	1	1	148234	0	gene-ALDOAP1
gene-ALDOAP2	0	0	gene-ALDOAP2	-0.999157	0.0986476	1	1	148234	0	gene-ALDOAP2
gene-ALG1L12P	0	0	gene-ALG1L12P	-0.999157	0.0986476	1	1	148234	0	gene-ALG1L12P
gene-ALG1L14P	0	0	gene-ALG1L14P	-0.999157	0.0986476	1	1	148234	0	gene-ALG1L14P
gene-ALG1L15P	0	0	gene-ALG1L15P	-0.999157	0.0986476	1	1	148234	0	gene-ALG1L15P
gene-ALG1L3P	0	0	gene-ALG1L3P	-0.999157	0.0986476	1	1	148234	0	gene-ALG1L3P
gene-ALG1L5P	0	0	gene-ALG1L5P	-0.999157	0.0986476	1	1	148234	0	gene-ALG1L5P
gene-ALG1L6P	0	0	gene-ALG1L6P	-0.999157	0.0986476	1	1	148234	0	gene-ALG1L6P
gene-ALG1L6P-2	0	0	gene-ALG1L6P-2	-0.999157	0.0986476	1	1	148234	0	gene-ALG1L6P-2
gene-ALG1L7P	2	0	gene-ALG1L7P	-0.999157	-0.901352	0.854224	1	85095	0	gene-ALG1L7P
gene-ALG1L8P	0	0	gene-ALG1L8P	-0.999157	0.0986476	1	1	148234	0	gene-ALG1L8P
gene-ALG3P1	1	0	gene-ALG3P1	-0.999157	0.0986476	1	1	148234	0	gene-ALG3P1
gene-ALOX12P1	1	2	gene-ALOX12P1	0.500843	1.09865	0.984538	1	109996	0	gene-ALOX12P1
gene-ALOX15P2	0	0	gene-ALOX15P2	-0.999157	0.0986476	1	1	148234	0	gene-ALOX15P2
gene-AMD1P2	0	0	gene-AMD1P2	-0.999157	0.0986476	1	1	148234	0	gene-AMD1P2
gene-AMD1P2-2	0	0	gene-AMD1P2-2	-0.999157	0.0986476	1	1	148234	0	gene-AMD1P2-2
gene-AMD1P3	11	11	gene-AMD1P3	3.46027	0.0986476	1	1	148234	0	gene-AMD1P3
gene-AMD1P4	0	0	gene-AMD1P4	-0.999157	0.0986476	1	1	148234	0	gene-AMD1P4
gene-AMYP1	0	0	gene-AMYP1	-0.999157	0.0986476	1	1	148234	0	gene-AMYP1
gene-AMZ2P2	0	0	gene-AMZ2P2	-0.999157	0.0986476	1	1	148234	0	gene-AMZ2P2
gene-ANAPC10P1	2	2	gene-ANAPC10P1	1.00084	0.0986476	1	1	148234	0	gene-ANAPC10P1
gene-ANKRD20A13P	0	0	gene-ANKRD20A13P	-0.999157	0.0986476	1	1	148234	0	gene-ANKRD20A13P
gene-ANKRD20A14P	0	2	gene-ANKRD20A14P	-0.999157	1.09865	0.824896	1	79301	0	gene-ANKRD20A14P
gene-ANKRD20A15P	0	0	gene-ANKRD20A15P	-0.999157	0.0986476	1	1	148234	0	gene-ANKRD20A15P
gene-ANKRD20A16P	0	0	gene-ANKRD20A16P	-0.999157	0.0986476	1	1	148234	0	gene-ANKRD20A16P
gene-ANKRD20A17P	0	0	gene-ANKRD20A17P	-0.999157	0.0986476	1	1	148234	0	gene-ANKRD20A17P
gene-ANKRD20A18P	1	6	gene-ANKRD20A18P	1.29332	2.68361	0.518588	1	36554	0	gene-ANKRD20A18P
gene-ANKRD20A20P	6	6	gene-ANKRD20A20P	2.58581	0.0986476	1	1	148234	0	gene-ANKRD20A20P
gene-ANKRD20A6P	0	0	gene-ANKRD20A6P	-0.999157	0.0986476	1	1	148234	0	gene-ANKRD20A6P
gene-ANKRD20A7P	2	0	gene-ANKRD20A7P	-0.999157	-0.901352	0.854224	1	85095	0	gene-ANKRD20A7P
gene-ANKRD30BP1	3	2	gene-ANKRD30BP1	1.29332	-0.486315	1	1	148234	0	gene-ANKRD30BP1
gene-ANKRD36P1	0	0	gene-ANKRD36P1	-0.999157	0.0986476	1	1	148234	0	gene-ANKRD36P1
gene-ANKRD54P1	0	0	gene-ANKRD54P1	-0.999157	0.0986476	1	1	148234	0	gene-ANKRD54P1
gene-ANOS2P	0	0	gene-ANOS2P	-0.999157	0.0986476	1	1	148234	0	gene-ANOS2P
gene-ANP32BP1	0	1	gene-ANP32BP1	-0.999157	0.0986476	0.99344	1	113630	0	gene-ANP32BP1
gene-ANP32BP3	0	0	gene-ANP32BP3	-0.999157	0.0986476	1	1	148234	0	gene-ANP32BP3
gene-AP1S2P1	0	0	gene-AP1S2P1	-0.999157	0.0986476	1	1	148234	0	gene-AP1S2P1
gene-API5P1	9	6	gene-API5P1	2.87829	-0.486315	0.879237	1	90293	0	gene-API5P1
gene-API5P2	0	0	gene-API5P2	-0.999157	0.0986476	1	1	148234	0	gene-API5P2
gene-APOOP1	0	0	gene-APOOP1	-0.999157	0.0986476	1	1	148234	0	gene-APOOP1
gene-APOOP2	0	0	gene-APOOP2	-0.999157	0.0986476	1	1	148234	0	gene-APOOP2
gene-APOOP3	0	0	gene-APOOP3	-0.999157	0.0986476	1	1	148234	0	gene-APOOP3
gene-APOOP4	0	0	gene-APOOP4	-0.999157	0.0986476	1	1	148234	0	gene-APOOP4
gene-AQP7P2	0	0	gene-AQP7P2	-0.999157	0.0986476	1	1	148234	0	gene-AQP7P2
gene-AQP7P4	0	0	gene-AQP7P4	-0.999157	0.0986476	1	1	148234	0	gene-AQP7P4
gene-AQP7P5	0	0	gene-AQP7P5	-0.999157	0.0986476	1	1	148234	0	gene-AQP7P5
gene-ARAFP1	0	0	gene-ARAFP1	-0.999157	0.0986476	1	1	148234	0	gene-ARAFP1
gene-ARAFP2	0	0	gene-ARAFP2	-0.999157	0.0986476	1	1	148234	0	gene-ARAFP2
gene-ARAFP3	0	0	gene-ARAFP3	-0.999157	0.0986476	1	1	148234	0	gene-ARAFP3
gene-ARF1P1	0	0	gene-ARF1P1	-0.999157	0.0986476	1	1	148234	0	gene-ARF1P1
gene-ARF1P2	1	3	gene-ARF1P2	0.793324	1.68361	0.844913	1	82961.5	0	gene-ARF1P2
gene-ARF1P3	0	0	gene-ARF1P3	-0.999157	0.0986476	1	1	148234	0	gene-ARF1P3
gene-ARF4P1	1	1	gene-ARF4P1	0.000842993	0.0986476	1	1	148234	0	gene-ARF4P1
gene-ARF4P2	0	1	gene-ARF4P2	-0.999157	0.0986476	0.99344	1	113630	0	gene-ARF4P2
gene-ARF4P3	0	0	gene-ARF4P3	-0.999157	0.0986476	1	1	148234	0	gene-ARF4P3
gene-ARF4P4	0	0	gene-ARF4P4	-0.999157	0.0986476	1	1	148234	0	gene-ARF4P4
gene-ARF4P5	0	0	gene-ARF4P5	-0.999157	0.0986476	1	1	148234	0	gene-ARF4P5
gene-ARGFXP1	0	0	gene-ARGFXP1	-0.999157	0.0986476	1	1	148234	0	gene-ARGFXP1
gene-ARHGAP23P1	17	18	gene-ARHGAP23P1	4.12954	0.18111	0.935761	1	100479	0	gene-ARHGAP23P1
gene-ARHGAP42P1	0	0	gene-ARHGAP42P1	-0.999157	0.0986476	1	1	148234	0	gene-ARHGAP42P1
gene-ARHGAP42P2	0	0	gene-ARHGAP42P2	-0.999157	0.0986476	1	1	148234	0	gene-ARHGAP42P2
gene-ARHGAP42P3	0	0	gene-ARHGAP42P3	-0.999157	0.0986476	1	1	148234	0	gene-ARHGAP42P3
gene-ARHGAP42P4	0	0	gene-ARHGAP42P4	-0.999157	0.0986476	1	1	148234	0	gene-ARHGAP42P4
gene-ARHGAP42P5	0	0	gene-ARHGAP42P5	-0.999157	0.0986476	1	1	148234	0	gene-ARHGAP42P5
gene-ARIH2P1	2	2	gene-ARIH2P1	1.00084	0.0986476	1	1	148234	0	gene-ARIH2P1
gene-ARL2BPP2	0	0	gene-ARL2BPP2	-0.999157	0.0986476	1	1	148234	0	gene-ARL2BPP2
gene-ARL2BPP3	0	0	gene-ARL2BPP3	-0.999157	0.0986476	1	1	148234	0	gene-ARL2BPP3
gene-ARL2BPP4	0	0	gene-ARL2BPP4	-0.999157	0.0986476	1	1	148234	0	gene-ARL2BPP4
gene-ARL2BPP7	0	0	gene-ARL2BPP7	-0.999157	0.0986476	1	1	148234	0	gene-ARL2BPP7
gene-ARL2BPP8	0	0	gene-ARL2BPP8	-0.999157	0.0986476	1	1	148234	0	gene-ARL2BPP8
gene-ARL2BPP9	0	0	gene-ARL2BPP9	-0.999157	0.0986476	1	1	148234	0	gene-ARL2BPP9
gene-ARL4AP1	0	0	gene-ARL4AP1	-0.999157	0.0986476	1	1	148234	0	gene-ARL4AP1
gene-ARL4AP2	1	3	gene-ARL4AP2	0.793324	1.68361	0.844913	1	82961.5	0	gene-ARL4AP2
gene-ARL4AP3	0	0	gene-ARL4AP3	-0.999157	0.0986476	1	1	148234	0	gene-ARL4AP3
gene-ARL4AP4	2	0	gene-ARL4AP4	-0.999157	-0.901352	0.854224	1	85095	0	gene-ARL4AP4
gene-ARL4AP5	6	7	gene-ARL4AP5	2.697	0.32104	0.96118	1	104936	0	gene-ARL4AP5
gene-ARL5AP1	0	0	gene-ARL5AP1	-0.999157	0.0986476	1	1	148234	0	gene-ARL5AP1
gene-ARL5AP2	0	0	gene-ARL5AP2	-0.999157	0.0986476	1	1	148234	0	gene-ARL5AP2
gene-ARL5AP4	0	0	gene-ARL5AP4	-0.999157	0.0986476	1	1	148234	0	gene-ARL5AP4
gene-ARL6IP1P1	0	0	gene-ARL6IP1P1	-0.999157	0.0986476	1	1	148234	0	gene-ARL6IP1P1
gene-ARL6IP1P2	0	0	gene-ARL6IP1P2	-0.999157	0.0986476	1	1	148234	0	gene-ARL6IP1P2
gene-ARL6IP1P3	0	0	gene-ARL6IP1P3	-0.999157	0.0986476	1	1	148234	0	gene-ARL6IP1P3
gene-ARMC10P1	26	30	gene-ARMC10P1	4.80451	0.305098	0.798119	1	74716.5	0	gene-ARMC10P1
gene-ARMC8P1	0	0	gene-ARMC8P1	-0.999157	0.0986476	1	1	148234	0	gene-ARMC8P1
gene-ARMCX7P	2	0	gene-ARMCX7P	-0.999157	-0.901352	0.854224	1	85095	0	gene-ARMCX7P
gene-ARPC3P1	4	8	gene-ARPC3P1	2.50084	1.09865	0.695842	1	58669	0	gene-ARPC3P1
gene-ARPC3P2	0	0	gene-ARPC3P2	-0.999157	0.0986476	1	1	148234	0	gene-ARPC3P2
gene-ARPC3P3	23	37	gene-ARPC3P3	4.86735	0.784539	0.4473	1	29412.5	0	gene-ARPC3P3
gene-ARPC3P4	0	0	gene-ARPC3P4	-0.999157	0.0986476	1	1	148234	0	gene-ARPC3P4
gene-ARPC3P5	2	1	gene-ARPC3P5	0.500843	-0.901352	1	1	148234	0	gene-ARPC3P5
gene-ARSDP1	1	0	gene-ARSDP1	-0.999157	0.0986476	1	1	148234	0	gene-ARSDP1
gene-ARSEP1	0	0	gene-ARSEP1	-0.999157	0.0986476	1	1	148234	0	gene-ARSEP1
gene-ARSFP1	0	0	gene-ARSFP1	-0.999157	0.0986476	1	1	148234	0	gene-ARSFP1
gene-ASLP1	27	22	gene-ASLP1	4.608	-0.196808	0.896284	1	93630	0	gene-ASLP1
gene-ASNSP3	0	0	gene-ASNSP3	-0.999157	0.0986476	1	1	148234	0	gene-ASNSP3
gene-ASNSP4	0	0	gene-ASNSP4	-0.999157	0.0986476	1	1	148234	0	gene-ASNSP4
gene-ASNSP6	0	2	gene-ASNSP6	-0.999157	1.09865	0.824896	1	79301	0	gene-ASNSP6
gene-ASS1P1	0	0	gene-ASS1P1	-0.999157	0.0986476	1	1	148234	0	gene-ASS1P1
gene-ASS1P10	0	0	gene-ASS1P10	-0.999157	0.0986476	1	1	148234	0	gene-ASS1P10
gene-ASS1P11	0	0	gene-ASS1P11	-0.999157	0.0986476	1	1	148234	0	gene-ASS1P11
gene-ASS1P12	0	0	gene-ASS1P12	-0.999157	0.0986476	1	1	148234	0	gene-ASS1P12
gene-ASS1P13	0	0	gene-ASS1P13	-0.999157	0.0986476	1	1	148234	0	gene-ASS1P13
gene-ASS1P14	0	0	gene-ASS1P14	-0.999157	0.0986476	1	1	148234	0	gene-ASS1P14
gene-ASS1P2	8	11	gene-ASS1P2	3.23056	0.558079	0.807783	1	76382	0	gene-ASS1P2
gene-ASS1P3	0	0	gene-ASS1P3	-0.999157	0.0986476	1	1	148234	0	gene-ASS1P3
gene-ASS1P4	0	0	gene-ASS1P4	-0.999157	0.0986476	1	1	148234	0	gene-ASS1P4
gene-ASS1P5	0	0	gene-ASS1P5	-0.999157	0.0986476	1	1	148234	0	gene-ASS1P5
gene-ASS1P6	0	0	gene-ASS1P6	-0.999157	0.0986476	1	1	148234	0	gene-ASS1P6
gene-ASS1P7	0	0	gene-ASS1P7	-0.999157	0.0986476	1	1	148234	0	gene-ASS1P7
gene-ASS1P8	0	0	gene-ASS1P8	-0.999157	0.0986476	1	1	148234	0	gene-ASS1P8
gene-ASS1P9	0	0	gene-ASS1P9	-0.999157	0.0986476	1	1	148234	0	gene-ASS1P9
gene-ATF4P1	1	0	gene-ATF4P1	-0.999157	0.0986476	1	1	148234	0	gene-ATF4P1
gene-ATF4P2	0	0	gene-ATF4P2	-0.999157	0.0986476	1	1	148234	0	gene-ATF4P2
gene-ATF4P3	8	10	gene-ATF4P3	3.16181	0.420576	0.879194	1	90222.5	0	gene-ATF4P3
gene-ATF4P4	1	0	gene-ATF4P4	-0.999157	0.0986476	1	1	148234	0	gene-ATF4P4
gene-ATG12P1	4	7	gene-ATG12P1	2.40452	0.906003	0.778674	1	71826.5	0	gene-ATG12P1
gene-ATG4AP1	0	0	gene-ATG4AP1	-0.999157	0.0986476	1	1	148234	0	gene-ATG4AP1
gene-ATP1B1P1	3	3	gene-ATP1B1P1	1.58581	0.0986476	1	1	148234	0	gene-ATP1B1P1
gene-ATP1B3P1	0	0	gene-ATP1B3P1	-0.999157	0.0986476	1	1	148234	0	gene-ATP1B3P1
gene-ATP5F1AP1	0	0	gene-ATP5F1AP1	-0.999157	0.0986476	1	1	148234	0	gene-ATP5F1AP1
gene-ATP5F1AP10	0	0	gene-ATP5F1AP10	-0.999157	0.0986476	1	1	148234	0	gene-ATP5F1AP10
gene-ATP5F1AP2	1	0	gene-ATP5F1AP2	-0.999157	0.0986476	1	1	148234	0	gene-ATP5F1AP2
gene-ATP5F1AP3	1	0	gene-ATP5F1AP3	-0.999157	0.0986476	1	1	148234	0	gene-ATP5F1AP3
gene-ATP5F1AP7	0	0	gene-ATP5F1AP7	-0.999157	0.0986476	1	1	148234	0	gene-ATP5F1AP7
gene-ATP5F1AP8	0	0	gene-ATP5F1AP8	-0.999157	0.0986476	1	1	148234	0	gene-ATP5F1AP8
gene-ATP5F1BP1	0	0	gene-ATP5F1BP1	-0.999157	0.0986476	1	1	148234	0	gene-ATP5F1BP1
gene-ATP5F1CP1	0	0	gene-ATP5F1CP1	-0.999157	0.0986476	1	1	148234	0	gene-ATP5F1CP1
gene-ATP5F1EP2	0	1	gene-ATP5F1EP2	-0.999157	0.0986476	0.99344	1	113630	0	gene-ATP5F1EP2
gene-ATP5MC1P2	0	2	gene-ATP5MC1P2	-0.999157	1.09865	0.824896	1	79301	0	gene-ATP5MC1P2
gene-ATP5MC1P3	0	0	gene-ATP5MC1P3	-0.999157	0.0986476	1	1	148234	0	gene-ATP5MC1P3
gene-ATP5MC1P4	0	0	gene-ATP5MC1P4	-0.999157	0.0986476	1	1	148234	0	gene-ATP5MC1P4
gene-ATP5MC1P5	0	0	gene-ATP5MC1P5	-0.999157	0.0986476	1	1	148234	0	gene-ATP5MC1P5
gene-ATP5MC1P6	1	0	gene-ATP5MC1P6	-0.999157	0.0986476	1	1	148234	0	gene-ATP5MC1P6
gene-ATP5MC1P7	0	0	gene-ATP5MC1P7	-0.999157	0.0986476	1	1	148234	0	gene-ATP5MC1P7
gene-ATP5MC1P8	0	0	gene-ATP5MC1P8	-0.999157	0.0986476	1	1	148234	0	gene-ATP5MC1P8
gene-ATP5MC2P1	0	0	gene-ATP5MC2P1	-0.999157	0.0986476	1	1	148234	0	gene-ATP5MC2P1
gene-ATP5MC2P2	0	0	gene-ATP5MC2P2	-0.999157	0.0986476	1	1	148234	0	gene-ATP5MC2P2
gene-ATP5MC2P3	0	0	gene-ATP5MC2P3	-0.999157	0.0986476	1	1	148234	0	gene-ATP5MC2P3
gene-ATP5MC2P4	5	9	gene-ATP5MC2P4	2.74677	0.946644	0.710644	1	61177.5	0	gene-ATP5MC2P4
gene-ATP5MDP1	0	0	gene-ATP5MDP1	-0.999157	0.0986476	1	1	148234	0	gene-ATP5MDP1
gene-ATP5MFP2	1	0	gene-ATP5MFP2	-0.999157	0.0986476	1	1	148234	0	gene-ATP5MFP2
gene-ATP5MFP3	0	0	gene-ATP5MFP3	-0.999157	0.0986476	1	1	148234	0	gene-ATP5MFP3
gene-ATP5MFP4	1	0	gene-ATP5MFP4	-0.999157	0.0986476	1	1	148234	0	gene-ATP5MFP4
gene-ATP5MFP5	0	0	gene-ATP5MFP5	-0.999157	0.0986476	1	1	148234	0	gene-ATP5MFP5
gene-ATP5MGP2	0	0	gene-ATP5MGP2	-0.999157	0.0986476	1	1	148234	0	gene-ATP5MGP2
gene-ATP5MGP3	0	0	gene-ATP5MGP3	-0.999157	0.0986476	1	1	148234	0	gene-ATP5MGP3
gene-ATP5MGP4	0	0	gene-ATP5MGP4	-0.999157	0.0986476	1	1	148234	0	gene-ATP5MGP4
gene-ATP5MGP8	0	0	gene-ATP5MGP8	-0.999157	0.0986476	1	1	148234	0	gene-ATP5MGP8
gene-ATP5PBP3	0	0	gene-ATP5PBP3	-0.999157	0.0986476	1	1	148234	0	gene-ATP5PBP3
gene-ATP5PBP5	2	2	gene-ATP5PBP5	1.00084	0.0986476	1	1	148234	0	gene-ATP5PBP5
gene-ATP5PBP6	0	0	gene-ATP5PBP6	-0.999157	0.0986476	1	1	148234	0	gene-ATP5PBP6
gene-ATP5PBP7	0	0	gene-ATP5PBP7	-0.999157	0.0986476	1	1	148234	0	gene-ATP5PBP7
gene-ATP5PDP1	0	0	gene-ATP5PDP1	-0.999157	0.0986476	1	1	148234	0	gene-ATP5PDP1
gene-ATP5PDP2	1	0	gene-ATP5PDP2	-0.999157	0.0986476	1	1	148234	0	gene-ATP5PDP2
gene-ATP5PDP3	0	0	gene-ATP5PDP3	-0.999157	0.0986476	1	1	148234	0	gene-ATP5PDP3
gene-ATP5PDP4	0	0	gene-ATP5PDP4	-0.999157	0.0986476	1	1	148234	0	gene-ATP5PDP4
gene-ATP5PFP1	0	0	gene-ATP5PFP1	-0.999157	0.0986476	1	1	148234	0	gene-ATP5PFP1
gene-ATP6V0CP1	0	0	gene-ATP6V0CP1	-0.999157	0.0986476	1	1	148234	0	gene-ATP6V0CP1
gene-ATP6V0CP2	0	0	gene-ATP6V0CP2	-0.999157	0.0986476	1	1	148234	0	gene-ATP6V0CP2
gene-ATP6V0E1P2	0	2	gene-ATP6V0E1P2	-0.999157	1.09865	0.824896	1	79301	0	gene-ATP6V0E1P2
gene-ATP6V0E1P3	1	3	gene-ATP6V0E1P3	0.793324	1.68361	0.844913	1	82961.5	0	gene-ATP6V0E1P3
gene-ATP6V1E1P1	5	3	gene-ATP6V1E1P1	1.95429	-0.638318	0.923249	1	98282	0	gene-ATP6V1E1P1
gene-ATP6V1E1P2	0	0	gene-ATP6V1E1P2	-0.999157	0.0986476	1	1	148234	0	gene-ATP6V1E1P2
gene-ATP6V1E1P3	1	3	gene-ATP6V1E1P3	0.793324	1.68361	0.844913	1	82961.5	0	gene-ATP6V1E1P3
gene-ATP6V1G1P3	0	0	gene-ATP6V1G1P3	-0.999157	0.0986476	1	1	148234	0	gene-ATP6V1G1P3
gene-ATP7BP1	0	0	gene-ATP7BP1	-0.999157	0.0986476	1	1	148234	0	gene-ATP7BP1
gene-ATP7BP1-2	0	0	gene-ATP7BP1-2	-0.999157	0.0986476	1	1	148234	0	gene-ATP7BP1-2
gene-AURKAP2	0	0	gene-AURKAP2	-0.999157	0.0986476	1	1	148234	0	gene-AURKAP2
gene-AURKBP1	0	0	gene-AURKBP1	-0.999157	0.0986476	1	1	148234	0	gene-AURKBP1
gene-AZGP1P2	0	0	gene-AZGP1P2	-0.999157	0.0986476	1	1	148234	0	gene-AZGP1P2
gene-B3GALNT1P1	0	0	gene-B3GALNT1P1	-0.999157	0.0986476	1	1	148234	0	gene-B3GALNT1P1
gene-B3GALNT2P1	0	0	gene-B3GALNT2P1	-0.999157	0.0986476	1	1	148234	0	gene-B3GALNT2P1
gene-B3GAT3P1	1	0	gene-B3GAT3P1	-0.999157	0.0986476	1	1	148234	0	gene-B3GAT3P1
gene-B3GNT2P1	0	0	gene-B3GNT2P1	-0.999157	0.0986476	1	1	148234	0	gene-B3GNT2P1
gene-bA395L14.12	12	11	gene-bA395L14.12	3.52304	-0.0268833	1	1	148234	0	gene-bA395L14.12
gene-BAK1P1	20	19	gene-BAK1P1	4.28577	0.024647	1	1	148234	0	gene-BAK1P1
gene-BAK1P2	0	0	gene-BAK1P2	-0.999157	0.0986476	1	1	148234	0	gene-BAK1P2
gene-BANF1P1	0	0	gene-BANF1P1	-0.999157	0.0986476	1	1	148234	0	gene-BANF1P1
gene-BANF1P2	0	0	gene-BANF1P2	-0.999157	0.0986476	1	1	148234	0	gene-BANF1P2
gene-BANF1P3	27	31	gene-BANF1P3	4.85538	0.297956	0.79935	1	74878.5	0	gene-BANF1P3
gene-BANF1P4	0	0	gene-BANF1P4	-0.999157	0.0986476	1	1	148234	0	gene-BANF1P4
gene-BBIP1P1	0	0	gene-BBIP1P1	-0.999157	0.0986476	1	1	148234	0	gene-BBIP1P1
gene-BCAP31P1	0	0	gene-BCAP31P1	-0.999157	0.0986476	1	1	148234	0	gene-BCAP31P1
gene-BCAP31P2	0	0	gene-BCAP31P2	-0.999157	0.0986476	1	1	148234	0	gene-BCAP31P2
gene-BCAR1P1	0	0	gene-BCAR1P1	-0.999157	0.0986476	1	1	148234	0	gene-BCAR1P1
gene-BCAR1P1-2	0	0	gene-BCAR1P1-2	-0.999157	0.0986476	1	1	148234	0	gene-BCAR1P1-2
gene-BCAR1P2	0	0	gene-BCAR1P2	-0.999157	0.0986476	1	1	148234	0	gene-BCAR1P2
gene-BCAS2P1	0	0	gene-BCAS2P1	-0.999157	0.0986476	1	1	148234	0	gene-BCAS2P1
gene-BCAS2P2	3	1	gene-BCAS2P2	0.793324	-1.48631	0.884624	1	91613	0	gene-BCAS2P2
gene-BCAS2P3	0	0	gene-BCAS2P3	-0.999157	0.0986476	1	1	148234	0	gene-BCAS2P3
gene-BCL2L12P1	2	0	gene-BCL2L12P1	-0.999157	-0.901352	0.854224	1	85095	0	gene-BCL2L12P1
gene-BCLAF1P1	0	1	gene-BCLAF1P1	-0.999157	0.0986476	0.99344	1	113630	0	gene-BCLAF1P1
gene-BCLAF1P2	20	12	gene-BCLAF1P2	3.95429	-0.638318	0.674151	1	55664	0	gene-BCLAF1P2
gene-BCRP1	15	10	gene-BCRP1	3.61525	-0.486315	0.800608	1	75094.5	0	gene-BCRP1
gene-BCRP5	9	6	gene-BCRP5	2.87829	-0.486315	0.879237	1	90293	0	gene-BCRP5
gene-BCRP6	10	5	gene-BCRP6	2.82277	-0.901352	0.718196	1	62247	0	gene-BCRP6
gene-BCRP7	2	4	gene-BCRP7	1.50084	1.09865	0.856582	1	86231.5	0	gene-BCRP7
gene-BCYRN1P1	1371	1753	gene-BCYRN1P1	10.5992	0.453245	0.286874	1	16694	0	gene-BCYRN1P1
gene-BCYRN1P3	0	0	gene-BCYRN1P3	-0.999157	0.0986476	1	1	148234	0	gene-BCYRN1P3
gene-BCYRN1P3-2	0	0	gene-BCYRN1P3-2	-0.999157	0.0986476	1	1	148234	0	gene-BCYRN1P3-2
gene-BDH2P1	0	0	gene-BDH2P1	-0.999157	0.0986476	1	1	148234	0	gene-BDH2P1
gene-BDP1P	0	0	gene-BDP1P	-0.999157	0.0986476	1	1	148234	0	gene-BDP1P
gene-BEND3P1	0	0	gene-BEND3P1	-0.999157	0.0986476	1	1	148234	0	gene-BEND3P1
gene-BET1P1	0	0	gene-BET1P1	-0.999157	0.0986476	1	1	148234	0	gene-BET1P1
gene-BHLHB9P1	0	0	gene-BHLHB9P1	-0.999157	0.0986476	1	1	148234	0	gene-BHLHB9P1
gene-BIN2P1	0	0	gene-BIN2P1	-0.999157	0.0986476	1	1	148234	0	gene-BIN2P1
gene-BIN2P2	0	0	gene-BIN2P2	-0.999157	0.0986476	1	1	148234	0	gene-BIN2P2
gene-BLOC1S2P1	0	0	gene-BLOC1S2P1	-0.999157	0.0986476	1	1	148234	0	gene-BLOC1S2P1
gene-BLZF2P	16	32	gene-BLZF2P	4.50084	1.09865	0.335113	1	19863	0	gene-BLZF2P
gene-BMI1P1	0	0	gene-BMI1P1	-0.999157	0.0986476	1	1	148234	0	gene-BMI1P1
gene-BMP2KL	0	0	gene-BMP2KL	-0.999157	0.0986476	1	1	148234	0	gene-BMP2KL
gene-BMPR1AP1	2	2	gene-BMPR1AP1	1.00084	0.0986476	1	1	148234	0	gene-BMPR1AP1
gene-BMPR1AP2	2	0	gene-BMPR1AP2	-0.999157	-0.901352	0.854224	1	85095	0	gene-BMPR1AP2
gene-BMS1P10	1	0	gene-BMS1P10	-0.999157	0.0986476	1	1	148234	0	gene-BMS1P10
gene-BMS1P11	0	0	gene-BMS1P11	-0.999157	0.0986476	1	1	148234	0	gene-BMS1P11
gene-BMS1P12	0	0	gene-BMS1P12	-0.999157	0.0986476	1	1	148234	0	gene-BMS1P12
gene-BMS1P13	0	0	gene-BMS1P13	-0.999157	0.0986476	1	1	148234	0	gene-BMS1P13
gene-BMS1P15	0	0	gene-BMS1P15	-0.999157	0.0986476	1	1	148234	0	gene-BMS1P15
gene-BMS1P15-2	0	1	gene-BMS1P15-2	-0.999157	0.0986476	0.99344	1	113630	0	gene-BMS1P15-2
gene-BMS1P16	0	0	gene-BMS1P16	-0.999157	0.0986476	1	1	148234	0	gene-BMS1P16
gene-BMS1P19	0	0	gene-BMS1P19	-0.999157	0.0986476	1	1	148234	0	gene-BMS1P19
gene-BMS1P3	9	2	gene-BMS1P3	2.08581	-2.07128	0.481114	1	32717	0	gene-BMS1P3
gene-BMS1P7	4	10	gene-BMS1P7	2.66181	1.42058	0.551798	1	40091.5	0	gene-BMS1P7
gene-BMS1P7-2	0	0	gene-BMS1P7-2	-0.999157	0.0986476	1	1	148234	0	gene-BMS1P7-2
gene-BMS1P8	2	0	gene-BMS1P8	-0.999157	-0.901352	0.854224	1	85095	0	gene-BMS1P8
gene-BMS1P9	0	0	gene-BMS1P9	-0.999157	0.0986476	1	1	148234	0	gene-BMS1P9
gene-BNIP3P1	3	3	gene-BNIP3P1	1.58581	0.0986476	1	1	148234	0	gene-BNIP3P1
gene-BNIP3P13	0	0	gene-BNIP3P13	-0.999157	0.0986476	1	1	148234	0	gene-BNIP3P13
gene-BNIP3P5	3	11	gene-BNIP3P5	2.52304	1.97312	0.40273	1	25405	0	gene-BNIP3P5
gene-BOD1P1	0	0	gene-BOD1P1	-0.999157	0.0986476	1	1	148234	0	gene-BOD1P1
gene-BOD1P2	0	0	gene-BOD1P2	-0.999157	0.0986476	1	1	148234	0	gene-BOD1P2
gene-BOLA2P1	1	0	gene-BOLA2P1	-0.999157	0.0986476	1	1	148234	0	gene-BOLA2P1
gene-BOLA3P1	0	0	gene-BOLA3P1	-0.999157	0.0986476	1	1	148234	0	gene-BOLA3P1
gene-BOLA3P2	0	0	gene-BOLA3P2	-0.999157	0.0986476	1	1	148234	0	gene-BOLA3P2
gene-BOLA3P3	0	0	gene-BOLA3P3	-0.999157	0.0986476	1	1	148234	0	gene-BOLA3P3
gene-BPTFP1	58	35	gene-BPTFP1	5.49447	-0.63005	0.462855	1	30831	0	gene-BPTFP1
gene-BPY2DP	0	0	gene-BPY2DP	-0.999157	0.0986476	1	1	148234	0	gene-BPY2DP
gene-BRAFP1	0	0	gene-BRAFP1	-0.999157	0.0986476	1	1	148234	0	gene-BRAFP1
gene-BRCC3P1	18	12	gene-BRCC3P1	3.87829	-0.486315	0.770918	1	70739	0	gene-BRCC3P1
gene-BRD7P1	0	0	gene-BRD7P1	-0.999157	0.0986476	1	1	148234	0	gene-BRD7P1
gene-BRD7P1-2	0	0	gene-BRD7P1-2	-0.999157	0.0986476	1	1	148234	0	gene-BRD7P1-2
gene-BRD7P2	15	15	gene-BRD7P2	3.90773	0.0986476	0.998443	1	116317	0	gene-BRD7P2
gene-BRD7P4	1	0	gene-BRD7P4	-0.999157	0.0986476	1	1	148234	0	gene-BRD7P4
gene-BRD7P5	2	2	gene-BRD7P5	1.00084	0.0986476	1	1	148234	0	gene-BRD7P5
gene-BRI3P1	0	0	gene-BRI3P1	-0.999157	0.0986476	1	1	148234	0	gene-BRI3P1
gene-BRI3P3	2	1	gene-BRI3P3	0.500843	-0.901352	1	1	148234	0	gene-BRI3P3
gene-BRIX1P1	0	0	gene-BRIX1P1	-0.999157	0.0986476	1	1	148234	0	gene-BRIX1P1
gene-BRK1P1	0	0	gene-BRK1P1	-0.999157	0.0986476	1	1	148234	0	gene-BRK1P1
gene-BRWD1P1	0	0	gene-BRWD1P1	-0.999157	0.0986476	1	1	148234	0	gene-BRWD1P1
gene-BRWD1P2	0	0	gene-BRWD1P2	-0.999157	0.0986476	1	1	148234	0	gene-BRWD1P2
gene-BTBD10P1	1	0	gene-BTBD10P1	-0.999157	0.0986476	1	1	148234	0	gene-BTBD10P1
gene-BTBD10P2	1	2	gene-BTBD10P2	0.500843	1.09865	0.984538	1	109996	0	gene-BTBD10P2
gene-BTBD6P1	0	0	gene-BTBD6P1	-0.999157	0.0986476	1	1	148234	0	gene-BTBD6P1
gene-BTBD7P1	0	0	gene-BTBD7P1	-0.999157	0.0986476	1	1	148234	0	gene-BTBD7P1
gene-BTF3L4P1	0	0	gene-BTF3L4P1	-0.999157	0.0986476	1	1	148234	0	gene-BTF3L4P1
gene-BTF3L4P2	16	19	gene-BTF3L4P2	4.12481	0.346575	0.829502	1	80490	0	gene-BTF3L4P2
gene-BTF3L4P3	0	0	gene-BTF3L4P3	-0.999157	0.0986476	1	1	148234	0	gene-BTF3L4P3
gene-BTF3L4P4	0	1	gene-BTF3L4P4	-0.999157	0.0986476	0.99344	1	113630	0	gene-BTF3L4P4
gene-BTF3P1	0	0	gene-BTF3P1	-0.999157	0.0986476	1	1	148234	0	gene-BTF3P1
gene-BTF3P10	0	0	gene-BTF3P10	-0.999157	0.0986476	1	1	148234	0	gene-BTF3P10
gene-BTF3P12	0	0	gene-BTF3P12	-0.999157	0.0986476	1	1	148234	0	gene-BTF3P12
gene-BTF3P13	0	0	gene-BTF3P13	-0.999157	0.0986476	1	1	148234	0	gene-BTF3P13
gene-BTF3P16	6	8	gene-BTF3P16	2.79332	0.513685	0.875727	1	89415	0	gene-BTF3P16
gene-BTF3P2	0	0	gene-BTF3P2	-0.999157	0.0986476	1	1	148234	0	gene-BTF3P2
gene-BTF3P3	2	3	gene-BTF3P3	1.29332	0.68361	0.978075	1	108348	0	gene-BTF3P3
gene-BTF3P4	0	0	gene-BTF3P4	-0.999157	0.0986476	1	1	148234	0	gene-BTF3P4
gene-BTF3P5	2	0	gene-BTF3P5	-0.999157	-0.901352	0.854224	1	85095	0	gene-BTF3P5
gene-BTF3P7	0	0	gene-BTF3P7	-0.999157	0.0986476	1	1	148234	0	gene-BTF3P7
gene-BTF3P8	0	0	gene-BTF3P8	-0.999157	0.0986476	1	1	148234	0	gene-BTF3P8
gene-BTF3P9	0	0	gene-BTF3P9	-0.999157	0.0986476	1	1	148234	0	gene-BTF3P9
gene-BTG1P1	0	0	gene-BTG1P1	-0.999157	0.0986476	1	1	148234	0	gene-BTG1P1
gene-BTG4P1	0	0	gene-BTG4P1	-0.999157	0.0986476	1	1	148234	0	gene-BTG4P1
gene-BUB3P1	0	0	gene-BUB3P1	-0.999157	0.0986476	1	1	148234	0	gene-BUB3P1
gene-BUD31P2	0	0	gene-BUD31P2	-0.999157	0.0986476	1	1	148234	0	gene-BUD31P2
gene-BZW1P1	0	2	gene-BZW1P1	-0.999157	1.09865	0.824896	1	79301	0	gene-BZW1P1
gene-BZW1P2	85	84	gene-BZW1P2	6.4017	0.0815741	0.921585	1	97916.5	0	gene-BZW1P2
gene-C1DP1	2	5	gene-C1DP1	1.66181	1.42058	0.748095	1	66959	0	gene-C1DP1
gene-C1DP2	0	1	gene-C1DP2	-0.999157	0.0986476	0.99344	1	113630	0	gene-C1DP2
gene-C1DP3	1	1	gene-C1DP3	0.000842993	0.0986476	1	1	148234	0	gene-C1DP3
gene-C1DP4	0	0	gene-C1DP4	-0.999157	0.0986476	1	1	148234	0	gene-C1DP4
gene-C1DP5	0	0	gene-C1DP5	-0.999157	0.0986476	1	1	148234	0	gene-C1DP5
gene-C1GALT1P1	1	0	gene-C1GALT1P1	-0.999157	0.0986476	1	1	148234	0	gene-C1GALT1P1
gene-C1GALT1P2	11	3	gene-C1GALT1P2	2.52304	-1.77582	0.467346	1	31223.5	0	gene-C1GALT1P2
gene-C1QBPP1	0	0	gene-C1QBPP1	-0.999157	0.0986476	1	1	148234	0	gene-C1QBPP1
gene-C1QBPP2	0	0	gene-C1QBPP2	-0.999157	0.0986476	1	1	148234	0	gene-C1QBPP2
gene-C1QBPP3	0	0	gene-C1QBPP3	-0.999157	0.0986476	1	1	148234	0	gene-C1QBPP3
gene-C2orf27AP1	0	0	gene-C2orf27AP1	-0.999157	0.0986476	1	1	148234	0	gene-C2orf27AP1
gene-C2orf27AP2	0	0	gene-C2orf27AP2	-0.999157	0.0986476	1	1	148234	0	gene-C2orf27AP2
gene-C2orf27AP3	0	0	gene-C2orf27AP3	-0.999157	0.0986476	1	1	148234	0	gene-C2orf27AP3
gene-C2orf69P1	0	0	gene-C2orf69P1	-0.999157	0.0986476	1	1	148234	0	gene-C2orf69P1
gene-C2orf69P2	0	0	gene-C2orf69P2	-0.999157	0.0986476	1	1	148234	0	gene-C2orf69P2
gene-C2orf69P3	0	0	gene-C2orf69P3	-0.999157	0.0986476	1	1	148234	0	gene-C2orf69P3
gene-CA5AP1	0	0	gene-CA5AP1	-0.999157	0.0986476	1	1	148234	0	gene-CA5AP1
gene-CABYRP1	0	0	gene-CABYRP1	-0.999157	0.0986476	1	1	148234	0	gene-CABYRP1
gene-CACYBPP1	0	0	gene-CACYBPP1	-0.999157	0.0986476	1	1	148234	0	gene-CACYBPP1
gene-CACYBPP2	1	1	gene-CACYBPP2	0.000842993	0.0986476	1	1	148234	0	gene-CACYBPP2
gene-CALM1P1	0	0	gene-CALM1P1	-0.999157	0.0986476	1	1	148234	0	gene-CALM1P1
gene-CALM1P2	0	0	gene-CALM1P2	-0.999157	0.0986476	1	1	148234	0	gene-CALM1P2
gene-CALM2P1	0	0	gene-CALM2P1	-0.999157	0.0986476	1	1	148234	0	gene-CALM2P1
gene-CALM2P2	12	23	gene-CALM2P2	4.05511	1.03725	0.443132	1	29127	0	gene-CALM2P2
gene-CALM2P3	6	5	gene-CALM2P3	2.45429	-0.164387	1	1	148234	0	gene-CALM2P3
gene-CALM2P4	0	0	gene-CALM2P4	-0.999157	0.0986476	1	1	148234	0	gene-CALM2P4
gene-CAP1P1	7	0	gene-CAP1P1	-0.999157	-2.70871	0.319016	1	18749.5	0	gene-CAP1P1
gene-CAP1P2	21	13	gene-CAP1P2	4.04722	-0.59323	0.687566	1	57527.5	0	gene-CAP1P2
gene-CAP2P1	1	4	gene-CAP2P1	1.00084	2.09865	0.721393	1	62833.5	0	gene-CAP2P1
gene-CAPZA1P	0	0	gene-CAPZA1P	-0.999157	0.0986476	1	1	148234	0	gene-CAPZA1P
gene-CASC4P1	0	0	gene-CASC4P1	-0.999157	0.0986476	1	1	148234	0	gene-CASC4P1
gene-CASP1P1	0	0	gene-CASP1P1	-0.999157	0.0986476	1	1	148234	0	gene-CASP1P1
gene-CASP3P1	0	0	gene-CASP3P1	-0.999157	0.0986476	1	1	148234	0	gene-CASP3P1
gene-CBWD4P	16	9	gene-CBWD4P	3.58581	-0.731427	0.677248	1	56257.5	0	gene-CBWD4P
gene-CBX1P1	3	1	gene-CBX1P1	0.793324	-1.48631	0.884624	1	91613	0	gene-CBX1P1
gene-CBX1P2	1	0	gene-CBX1P2	-0.999157	0.0986476	1	1	148234	0	gene-CBX1P2
gene-CBX1P3	0	0	gene-CBX1P3	-0.999157	0.0986476	1	1	148234	0	gene-CBX1P3
gene-CBX1P4	0	0	gene-CBX1P4	-0.999157	0.0986476	1	1	148234	0	gene-CBX1P4
gene-CBX1P5	0	0	gene-CBX1P5	-0.999157	0.0986476	1	1	148234	0	gene-CBX1P5
gene-CBX3P1	0	0	gene-CBX3P1	-0.999157	0.0986476	1	1	148234	0	gene-CBX3P1
gene-CBX3P3	0	0	gene-CBX3P3	-0.999157	0.0986476	1	1	148234	0	gene-CBX3P3
gene-CBX3P4	0	0	gene-CBX3P4	-0.999157	0.0986476	1	1	148234	0	gene-CBX3P4
gene-CBX3P5	0	0	gene-CBX3P5	-0.999157	0.0986476	1	1	148234	0	gene-CBX3P5
gene-CBX3P6	0	0	gene-CBX3P6	-0.999157	0.0986476	1	1	148234	0	gene-CBX3P6
gene-CBX3P7	0	0	gene-CBX3P7	-0.999157	0.0986476	1	1	148234	0	gene-CBX3P7
gene-CBX3P8	0	0	gene-CBX3P8	-0.999157	0.0986476	1	1	148234	0	gene-CBX3P8
gene-CBX3P9	7	17	gene-CBX3P9	3.44825	1.37876	0.407882	1	25841	0	gene-CBX3P9
gene-CBX5P1	0	1	gene-CBX5P1	-0.999157	0.0986476	0.99344	1	113630	0	gene-CBX5P1
gene-CCDC137P	0	0	gene-CCDC137P	-0.999157	0.0986476	1	1	148234	0	gene-CCDC137P
gene-CCDC58P1	1	0	gene-CCDC58P1	-0.999157	0.0986476	1	1	148234	0	gene-CCDC58P1
gene-CCDC58P2	0	0	gene-CCDC58P2	-0.999157	0.0986476	1	1	148234	0	gene-CCDC58P2
gene-CCDC58P3	4	5	gene-CCDC58P3	2.16181	0.420576	0.968484	1	106390	0	gene-CCDC58P3
gene-CCDC58P4	4	2	gene-CCDC58P4	1.50084	-0.901352	0.906628	1	95306	0	gene-CCDC58P4
gene-CCDC58P5	2	0	gene-CCDC58P5	-0.999157	-0.901352	0.854224	1	85095	0	gene-CCDC58P5
gene-CCDC74BP1	0	0	gene-CCDC74BP1	-0.999157	0.0986476	1	1	148234	0	gene-CCDC74BP1
gene-CCL3P1	0	0	gene-CCL3P1	-0.999157	0.0986476	1	1	148234	0	gene-CCL3P1
gene-CCNB1IP1P1	0	0	gene-CCNB1IP1P1	-0.999157	0.0986476	1	1	148234	0	gene-CCNB1IP1P1
gene-CCNB1IP1P2	0	0	gene-CCNB1IP1P2	-0.999157	0.0986476	1	1	148234	0	gene-CCNB1IP1P2
gene-CCNB1IP1P3	0	0	gene-CCNB1IP1P3	-0.999157	0.0986476	1	1	148234	0	gene-CCNB1IP1P3
gene-CCNB2P1	0	0	gene-CCNB2P1	-0.999157	0.0986476	1	1	148234	0	gene-CCNB2P1
gene-CCND2P1	0	0	gene-CCND2P1	-0.999157	0.0986476	1	1	148234	0	gene-CCND2P1
gene-CCND3P1	0	0	gene-CCND3P1	-0.999157	0.0986476	1	1	148234	0	gene-CCND3P1
gene-CCNG1P1	0	0	gene-CCNG1P1	-0.999157	0.0986476	1	1	148234	0	gene-CCNG1P1
gene-CCNHP1	0	0	gene-CCNHP1	-0.999157	0.0986476	1	1	148234	0	gene-CCNHP1
gene-CCNJP1	0	0	gene-CCNJP1	-0.999157	0.0986476	1	1	148234	0	gene-CCNJP1
gene-CCNJP2	0	0	gene-CCNJP2	-0.999157	0.0986476	1	1	148234	0	gene-CCNJP2
gene-CCNQP1	0	0	gene-CCNQP1	-0.999157	0.0986476	1	1	148234	0	gene-CCNQP1
gene-CCNT2P1	0	0	gene-CCNT2P1	-0.999157	0.0986476	1	1	148234	0	gene-CCNT2P1
gene-CCT4P1	0	0	gene-CCT4P1	-0.999157	0.0986476	1	1	148234	0	gene-CCT4P1
gene-CCT5P1	2	0	gene-CCT5P1	-0.999157	-0.901352	0.854224	1	85095	0	gene-CCT5P1
gene-CCT5P2	0	1	gene-CCT5P2	-0.999157	0.0986476	0.99344	1	113630	0	gene-CCT5P2
gene-CCT6P2	2	0	gene-CCT6P2	-0.999157	-0.901352	0.854224	1	85095	0	gene-CCT6P2
gene-CCT6P4	0	0	gene-CCT6P4	-0.999157	0.0986476	1	1	148234	0	gene-CCT6P4
gene-CCT7P1	1	0	gene-CCT7P1	-0.999157	0.0986476	1	1	148234	0	gene-CCT7P1
gene-CCT7P2	0	0	gene-CCT7P2	-0.999157	0.0986476	1	1	148234	0	gene-CCT7P2
gene-CCT8L1P	0	0	gene-CCT8L1P	-0.999157	0.0986476	1	1	148234	0	gene-CCT8L1P
gene-CCT8P1	8	11	gene-CCT8P1	3.23056	0.558079	0.807783	1	76382	0	gene-CCT8P1
gene-CCZ1P	95	48	gene-CCZ1P	6.07825	-0.886246	0.218213	1	12540	0	gene-CCZ1P
gene-CD177P1	2	0	gene-CD177P1	-0.999157	-0.901352	0.854224	1	85095	0	gene-CD177P1
gene-CD24P1	0	1	gene-CD24P1	-0.999157	0.0986476	0.99344	1	113630	0	gene-CD24P1
gene-CD24P2	13	23	gene-CD24P2	4.11284	0.92177	0.491785	1	33903.5	0	gene-CD24P2
gene-CD24P4	3	2	gene-CD24P4	1.29332	-0.486315	1	1	148234	0	gene-CD24P4
gene-CD46P1	1	0	gene-CD46P1	-0.999157	0.0986476	1	1	148234	0	gene-CD46P1
gene-CD83P1	0	0	gene-CD83P1	-0.999157	0.0986476	1	1	148234	0	gene-CD83P1
gene-CDC14BL	0	0	gene-CDC14BL	-0.999157	0.0986476	1	1	148234	0	gene-CDC14BL
gene-CDC20P1	18	26	gene-CDC20P1	4.43603	0.629162	0.610938	1	47025	0	gene-CDC20P1
gene-CDC26P1	26	30	gene-CDC26P1	4.80451	0.305098	0.798119	1	74716.5	0	gene-CDC26P1
gene-CDC27P1	2	2	gene-CDC27P1	1.00084	0.0986476	1	1	148234	0	gene-CDC27P1
gene-CDC27P2	0	0	gene-CDC27P2	-0.999157	0.0986476	1	1	148234	0	gene-CDC27P2
gene-CDC27P3	0	0	gene-CDC27P3	-0.999157	0.0986476	1	1	148234	0	gene-CDC27P3
gene-CDC27P4	0	0	gene-CDC27P4	-0.999157	0.0986476	1	1	148234	0	gene-CDC27P4
gene-CDC27P5	0	0	gene-CDC27P5	-0.999157	0.0986476	1	1	148234	0	gene-CDC27P5
gene-CDC27P6	0	0	gene-CDC27P6	-0.999157	0.0986476	1	1	148234	0	gene-CDC27P6
gene-CDC27P7	1	1	gene-CDC27P7	0.000842993	0.0986476	1	1	148234	0	gene-CDC27P7
gene-CDC27P8	0	0	gene-CDC27P8	-0.999157	0.0986476	1	1	148234	0	gene-CDC27P8
gene-CDC37P1	0	0	gene-CDC37P1	-0.999157	0.0986476	1	1	148234	0	gene-CDC37P1
gene-CDC37P2	0	0	gene-CDC37P2	-0.999157	0.0986476	1	1	148234	0	gene-CDC37P2
gene-CDC42EP3P1	0	0	gene-CDC42EP3P1	-0.999157	0.0986476	1	1	148234	0	gene-CDC42EP3P1
gene-CDC42P1	0	1	gene-CDC42P1	-0.999157	0.0986476	0.99344	1	113630	0	gene-CDC42P1
gene-CDC42P2	0	0	gene-CDC42P2	-0.999157	0.0986476	1	1	148234	0	gene-CDC42P2
gene-CDC42P4	0	0	gene-CDC42P4	-0.999157	0.0986476	1	1	148234	0	gene-CDC42P4
gene-CDC42P5	0	0	gene-CDC42P5	-0.999157	0.0986476	1	1	148234	0	gene-CDC42P5
gene-CDC42P6	49	40	gene-CDC42P6	5.46916	-0.194134	0.844301	1	82612	0	gene-CDC42P6
gene-CDCA4P2	0	0	gene-CDCA4P2	-0.999157	0.0986476	1	1	148234	0	gene-CDCA4P2
gene-CDH12P1	0	0	gene-CDH12P1	-0.999157	0.0986476	1	1	148234	0	gene-CDH12P1
gene-CDH12P2	0	0	gene-CDH12P2	-0.999157	0.0986476	1	1	148234	0	gene-CDH12P2
gene-CDH12P2-2	0	0	gene-CDH12P2-2	-0.999157	0.0986476	1	1	148234	0	gene-CDH12P2-2
gene-CDH12P3	0	0	gene-CDH12P3	-0.999157	0.0986476	1	1	148234	0	gene-CDH12P3
gene-CDH12P3-2	0	0	gene-CDH12P3-2	-0.999157	0.0986476	1	1	148234	0	gene-CDH12P3-2
gene-CDH12P3-3	0	0	gene-CDH12P3-3	-0.999157	0.0986476	1	1	148234	0	gene-CDH12P3-3
gene-CDH12P4	0	0	gene-CDH12P4	-0.999157	0.0986476	1	1	148234	0	gene-CDH12P4
gene-CDH12P4-2	0	0	gene-CDH12P4-2	-0.999157	0.0986476	1	1	148234	0	gene-CDH12P4-2
gene-CDH12P4-3	0	0	gene-CDH12P4-3	-0.999157	0.0986476	1	1	148234	0	gene-CDH12P4-3
gene-CDK2AP2P1	0	0	gene-CDK2AP2P1	-0.999157	0.0986476	1	1	148234	0	gene-CDK2AP2P1
gene-CDK2AP2P2	0	1	gene-CDK2AP2P2	-0.999157	0.0986476	0.99344	1	113630	0	gene-CDK2AP2P2
gene-CDK2AP2P3	0	0	gene-CDK2AP2P3	-0.999157	0.0986476	1	1	148234	0	gene-CDK2AP2P3
gene-CDK5P1	0	0	gene-CDK5P1	-0.999157	0.0986476	1	1	148234	0	gene-CDK5P1
gene-CDK7P1	3	3	gene-CDK7P1	1.58581	0.0986476	1	1	148234	0	gene-CDK7P1
gene-CDK8P2	5	0	gene-CDK8P2	-0.999157	-2.22328	0.478191	1	32340	0	gene-CDK8P2
gene-CDKN2AIPNLP1	1	2	gene-CDKN2AIPNLP1	0.500843	1.09865	0.984538	1	109996	0	gene-CDKN2AIPNLP1
gene-CDKN2AIPNLP2	0	0	gene-CDKN2AIPNLP2	-0.999157	0.0986476	1	1	148234	0	gene-CDKN2AIPNLP2
gene-CDV3P1	0	0	gene-CDV3P1	-0.999157	0.0986476	1	1	148234	0	gene-CDV3P1
gene-CDY3P	0	0	gene-CDY3P	-0.999157	0.0986476	1	1	148234	0	gene-CDY3P
gene-CEACAMP2	0	0	gene-CEACAMP2	-0.999157	0.0986476	1	1	148234	0	gene-CEACAMP2
gene-CEND1P1	0	0	gene-CEND1P1	-0.999157	0.0986476	1	1	148234	0	gene-CEND1P1
gene-CEND1P1-2	0	0	gene-CEND1P1-2	-0.999157	0.0986476	1	1	148234	0	gene-CEND1P1-2
gene-CEND1P2	0	0	gene-CEND1P2	-0.999157	0.0986476	1	1	148234	0	gene-CEND1P2
gene-CENPCP1	1	0	gene-CENPCP1	-0.999157	0.0986476	1	1	148234	0	gene-CENPCP1
gene-CENPIP1	0	0	gene-CENPIP1	-0.999157	0.0986476	1	1	148234	0	gene-CENPIP1
gene-CENPUP1	0	0	gene-CENPUP1	-0.999157	0.0986476	1	1	148234	0	gene-CENPUP1
gene-CENPUP2	0	0	gene-CENPUP2	-0.999157	0.0986476	1	1	148234	0	gene-CENPUP2
gene-CEP164P1	0	0	gene-CEP164P1	-0.999157	0.0986476	1	1	148234	0	gene-CEP164P1
gene-CEP57L1P1	3	4	gene-CEP57L1P1	1.79332	0.513685	0.972884	1	107242	0	gene-CEP57L1P1
gene-CFL1P2	0	0	gene-CFL1P2	-0.999157	0.0986476	1	1	148234	0	gene-CFL1P2
gene-CFL1P3	0	0	gene-CFL1P3	-0.999157	0.0986476	1	1	148234	0	gene-CFL1P3
gene-CFL1P4	0	0	gene-CFL1P4	-0.999157	0.0986476	1	1	148234	0	gene-CFL1P4
gene-CFL1P5	0	0	gene-CFL1P5	-0.999157	0.0986476	1	1	148234	0	gene-CFL1P5
gene-CFL1P5-2	3	3	gene-CFL1P5-2	1.58581	0.0986476	1	1	148234	0	gene-CFL1P5-2
gene-CFL1P6	1	0	gene-CFL1P6	-0.999157	0.0986476	1	1	148234	0	gene-CFL1P6
gene-CHCHD2P10	0	0	gene-CHCHD2P10	-0.999157	0.0986476	1	1	148234	0	gene-CHCHD2P10
gene-CHCHD2P11	0	0	gene-CHCHD2P11	-0.999157	0.0986476	1	1	148234	0	gene-CHCHD2P11
gene-CHCHD2P2	0	0	gene-CHCHD2P2	-0.999157	0.0986476	1	1	148234	0	gene-CHCHD2P2
gene-CHCHD2P2-2	1	0	gene-CHCHD2P2-2	-0.999157	0.0986476	1	1	148234	0	gene-CHCHD2P2-2
gene-CHCHD2P3	0	0	gene-CHCHD2P3	-0.999157	0.0986476	1	1	148234	0	gene-CHCHD2P3
gene-CHCHD2P6	6	1	gene-CHCHD2P6	1.29332	-2.48631	0.571082	1	42318	0	gene-CHCHD2P6
gene-CHCHD2P7	0	0	gene-CHCHD2P7	-0.999157	0.0986476	1	1	148234	0	gene-CHCHD2P7
gene-CHCHD2P8	0	0	gene-CHCHD2P8	-0.999157	0.0986476	1	1	148234	0	gene-CHCHD2P8
gene-CHCHD2P9	9	10	gene-CHCHD2P9	3.24677	0.250651	0.952472	1	103454	0	gene-CHCHD2P9
gene-CHCHD3P1	0	0	gene-CHCHD3P1	-0.999157	0.0986476	1	1	148234	0	gene-CHCHD3P1
gene-CHCHD3P3	11	5	gene-CHCHD3P3	2.89152	-1.03886	0.652575	1	52466	0	gene-CHCHD3P3
gene-CHCHD4P2	1	0	gene-CHCHD4P2	-0.999157	0.0986476	1	1	148234	0	gene-CHCHD4P2
gene-CHCHD4P3	5	11	gene-CHCHD4P3	2.89152	1.23615	0.573544	1	42646.5	0	gene-CHCHD4P3
gene-CHCHD4P4	0	0	gene-CHCHD4P4	-0.999157	0.0986476	1	1	148234	0	gene-CHCHD4P4
gene-CHEK2P1	0	0	gene-CHEK2P1	-0.999157	0.0986476	1	1	148234	0	gene-CHEK2P1
gene-CHEK2P4	0	0	gene-CHEK2P4	-0.999157	0.0986476	1	1	148234	0	gene-CHEK2P4
gene-CHEK2P5	0	0	gene-CHEK2P5	-0.999157	0.0986476	1	1	148234	0	gene-CHEK2P5
gene-CHEK2P5-2	0	0	gene-CHEK2P5-2	-0.999157	0.0986476	1	1	148234	0	gene-CHEK2P5-2
gene-CHMP4BP1	2	0	gene-CHMP4BP1	-0.999157	-0.901352	0.854224	1	85095	0	gene-CHMP4BP1
gene-CHORDC2P	0	0	gene-CHORDC2P	-0.999157	0.0986476	1	1	148234	0	gene-CHORDC2P
gene-CHTF8P1	0	0	gene-CHTF8P1	-0.999157	0.0986476	1	1	148234	0	gene-CHTF8P1
gene-CIAPIN1P	1	2	gene-CIAPIN1P	0.500843	1.09865	0.984538	1	109996	0	gene-CIAPIN1P
gene-CICP11	0	0	gene-CICP11	-0.999157	0.0986476	1	1	148234	0	gene-CICP11
gene-CICP12	0	0	gene-CICP12	-0.999157	0.0986476	1	1	148234	0	gene-CICP12
gene-CICP13	0	0	gene-CICP13	-0.999157	0.0986476	1	1	148234	0	gene-CICP13
gene-CICP14	1	0	gene-CICP14	-0.999157	0.0986476	1	1	148234	0	gene-CICP14
gene-CICP15	0	0	gene-CICP15	-0.999157	0.0986476	1	1	148234	0	gene-CICP15
gene-CICP16	0	0	gene-CICP16	-0.999157	0.0986476	1	1	148234	0	gene-CICP16
gene-CICP17	0	0	gene-CICP17	-0.999157	0.0986476	1	1	148234	0	gene-CICP17
gene-CICP18	0	0	gene-CICP18	-0.999157	0.0986476	1	1	148234	0	gene-CICP18
gene-CICP19	1	0	gene-CICP19	-0.999157	0.0986476	1	1	148234	0	gene-CICP19
gene-CICP20	0	0	gene-CICP20	-0.999157	0.0986476	1	1	148234	0	gene-CICP20
gene-CICP21	0	0	gene-CICP21	-0.999157	0.0986476	1	1	148234	0	gene-CICP21
gene-CICP21-2	0	0	gene-CICP21-2	-0.999157	0.0986476	1	1	148234	0	gene-CICP21-2
gene-CICP22	0	0	gene-CICP22	-0.999157	0.0986476	1	1	148234	0	gene-CICP22
gene-CICP23	0	0	gene-CICP23	-0.999157	0.0986476	1	1	148234	0	gene-CICP23
gene-CICP25	0	0	gene-CICP25	-0.999157	0.0986476	1	1	148234	0	gene-CICP25
gene-CICP26	0	0	gene-CICP26	-0.999157	0.0986476	1	1	148234	0	gene-CICP26
gene-CICP27	0	0	gene-CICP27	-0.999157	0.0986476	1	1	148234	0	gene-CICP27
gene-CICP3	0	0	gene-CICP3	-0.999157	0.0986476	1	1	148234	0	gene-CICP3
gene-CICP4	0	0	gene-CICP4	-0.999157	0.0986476	1	1	148234	0	gene-CICP4
gene-CICP5	0	0	gene-CICP5	-0.999157	0.0986476	1	1	148234	0	gene-CICP5
gene-CICP6	0	0	gene-CICP6	-0.999157	0.0986476	1	1	148234	0	gene-CICP6
gene-CICP6-2	0	0	gene-CICP6-2	-0.999157	0.0986476	1	1	148234	0	gene-CICP6-2
gene-CICP7	0	0	gene-CICP7	-0.999157	0.0986476	1	1	148234	0	gene-CICP7
gene-CICP8	0	0	gene-CICP8	-0.999157	0.0986476	1	1	148234	0	gene-CICP8
gene-CICP9	0	0	gene-CICP9	-0.999157	0.0986476	1	1	148234	0	gene-CICP9
gene-CICP9-2	0	0	gene-CICP9-2	-0.999157	0.0986476	1	1	148234	0	gene-CICP9-2
gene-CIR1P1	0	0	gene-CIR1P1	-0.999157	0.0986476	1	1	148234	0	gene-CIR1P1
gene-CIR1P2	0	0	gene-CIR1P2	-0.999157	0.0986476	1	1	148234	0	gene-CIR1P2
gene-CIR1P3	0	0	gene-CIR1P3	-0.999157	0.0986476	1	1	148234	0	gene-CIR1P3
gene-CISD1P1	0	0	gene-CISD1P1	-0.999157	0.0986476	1	1	148234	0	gene-CISD1P1
gene-CKAP2P1	0	0	gene-CKAP2P1	-0.999157	0.0986476	1	1	148234	0	gene-CKAP2P1
gene-CKBP1	0	0	gene-CKBP1	-0.999157	0.0986476	1	1	148234	0	gene-CKBP1
gene-CKS1BP1	5	3	gene-CKS1BP1	1.95429	-0.638318	0.923249	1	98282	0	gene-CKS1BP1
gene-CKS1BP2	4	5	gene-CKS1BP2	2.16181	0.420576	0.968484	1	106390	0	gene-CKS1BP2
gene-CKS1BP3	7	10	gene-CKS1BP3	3.06548	0.613221	0.802588	1	75415	0	gene-CKS1BP3
gene-CKS1BP4	0	1	gene-CKS1BP4	-0.999157	0.0986476	0.99344	1	113630	0	gene-CKS1BP4
gene-CKS1BP5	0	0	gene-CKS1BP5	-0.999157	0.0986476	1	1	148234	0	gene-CKS1BP5
gene-CKS1BP6	0	0	gene-CKS1BP6	-0.999157	0.0986476	1	1	148234	0	gene-CKS1BP6
gene-CKS1BP7	0	3	gene-CKS1BP7	-0.999157	1.68361	0.670236	1	55066.5	0	gene-CKS1BP7
gene-CLCN3P1	0	0	gene-CLCN3P1	-0.999157	0.0986476	1	1	148234	0	gene-CLCN3P1
gene-CLCP2	3	0	gene-CLCP2	-0.999157	-1.48631	0.709444	1	60752	0	gene-CLCP2
gene-CLIC1P1	6	1	gene-CLIC1P1	1.29332	-2.48631	0.571082	1	42318	0	gene-CLIC1P1
gene-CLIC4P1	32	40	gene-CLIC4P1	5.16181	0.420576	0.670045	1	54875	0	gene-CLIC4P1
gene-CLIC4P2	1	0	gene-CLIC4P2	-0.999157	0.0986476	1	1	148234	0	gene-CLIC4P2
gene-CLIC4P3	10	13	gene-CLIC4P3	3.51203	0.477159	0.815816	1	77437.5	0	gene-CLIC4P3
gene-CLK3P1	0	0	gene-CLK3P1	-0.999157	0.0986476	1	1	148234	0	gene-CLK3P1
gene-CLK3P2	0	0	gene-CLK3P2	-0.999157	0.0986476	1	1	148234	0	gene-CLK3P2
gene-CLNS1AP1	0	0	gene-CLNS1AP1	-0.999157	0.0986476	1	1	148234	0	gene-CLNS1AP1
gene-CLUHP6	0	0	gene-CLUHP6	-0.999157	0.0986476	1	1	148234	0	gene-CLUHP6
gene-CNN2P1	0	0	gene-CNN2P1	-0.999157	0.0986476	1	1	148234	0	gene-CNN2P1
gene-CNN2P10	0	0	gene-CNN2P10	-0.999157	0.0986476	1	1	148234	0	gene-CNN2P10
gene-CNN2P11	0	0	gene-CNN2P11	-0.999157	0.0986476	1	1	148234	0	gene-CNN2P11
gene-CNN2P12	0	0	gene-CNN2P12	-0.999157	0.0986476	1	1	148234	0	gene-CNN2P12
gene-CNN2P12-2	0	0	gene-CNN2P12-2	-0.999157	0.0986476	1	1	148234	0	gene-CNN2P12-2
gene-CNN2P2	0	0	gene-CNN2P2	-0.999157	0.0986476	1	1	148234	0	gene-CNN2P2
gene-CNN2P3	0	0	gene-CNN2P3	-0.999157	0.0986476	1	1	148234	0	gene-CNN2P3
gene-CNN2P4	0	0	gene-CNN2P4	-0.999157	0.0986476	1	1	148234	0	gene-CNN2P4
gene-CNN2P6	0	0	gene-CNN2P6	-0.999157	0.0986476	1	1	148234	0	gene-CNN2P6
gene-CNN2P7	0	0	gene-CNN2P7	-0.999157	0.0986476	1	1	148234	0	gene-CNN2P7
gene-CNN2P8	0	0	gene-CNN2P8	-0.999157	0.0986476	1	1	148234	0	gene-CNN2P8
gene-CNN2P9	2	2	gene-CNN2P9	1.00084	0.0986476	1	1	148234	0	gene-CNN2P9
gene-CNN3P1	0	0	gene-CNN3P1	-0.999157	0.0986476	1	1	148234	0	gene-CNN3P1
gene-CNOT6LP1	1	0	gene-CNOT6LP1	-0.999157	0.0986476	1	1	148234	0	gene-CNOT6LP1
gene-CNOT7P1	0	0	gene-CNOT7P1	-0.999157	0.0986476	1	1	148234	0	gene-CNOT7P1
gene-CNOT7P2	0	0	gene-CNOT7P2	-0.999157	0.0986476	1	1	148234	0	gene-CNOT7P2
gene-CNTNAP3P4	0	0	gene-CNTNAP3P4	-0.999157	0.0986476	1	1	148234	0	gene-CNTNAP3P4
gene-COILP1	1	0	gene-COILP1	-0.999157	0.0986476	1	1	148234	0	gene-COILP1
gene-COILP2	1	1	gene-COILP2	0.000842993	0.0986476	1	1	148234	0	gene-COILP2
gene-COP1P1	0	1	gene-COP1P1	-0.999157	0.0986476	0.99344	1	113630	0	gene-COP1P1
gene-COPS5P1	0	0	gene-COPS5P1	-0.999157	0.0986476	1	1	148234	0	gene-COPS5P1
gene-COPS8P1	0	0	gene-COPS8P1	-0.999157	0.0986476	1	1	148234	0	gene-COPS8P1
gene-COPS8P2	12	6	gene-COPS8P2	3.08581	-0.901352	0.676161	1	55963.5	0	gene-COPS8P2
gene-COQ10BP1	3	0	gene-COQ10BP1	-0.999157	-1.48631	0.709444	1	60752	0	gene-COQ10BP1
gene-COQ10BP2	0	0	gene-COQ10BP2	-0.999157	0.0986476	1	1	148234	0	gene-COQ10BP2
gene-COTL1P1	0	0	gene-COTL1P1	-0.999157	0.0986476	1	1	148234	0	gene-COTL1P1
gene-COTL1P2	0	1	gene-COTL1P2	-0.999157	0.0986476	0.99344	1	113630	0	gene-COTL1P2
gene-COX11P1	0	0	gene-COX11P1	-0.999157	0.0986476	1	1	148234	0	gene-COX11P1
gene-COX17P1	0	1	gene-COX17P1	-0.999157	0.0986476	0.99344	1	113630	0	gene-COX17P1
gene-COX20P1	4	2	gene-COX20P1	1.50084	-0.901352	0.906628	1	95306	0	gene-COX20P1
gene-COX20P2	0	0	gene-COX20P2	-0.999157	0.0986476	1	1	148234	0	gene-COX20P2
gene-COX4I1P1	0	0	gene-COX4I1P1	-0.999157	0.0986476	1	1	148234	0	gene-COX4I1P1
gene-COX5AP1	0	0	gene-COX5AP1	-0.999157	0.0986476	1	1	148234	0	gene-COX5AP1
gene-COX5AP2	0	1	gene-COX5AP2	-0.999157	0.0986476	0.99344	1	113630	0	gene-COX5AP2
gene-COX5BP1	0	0	gene-COX5BP1	-0.999157	0.0986476	1	1	148234	0	gene-COX5BP1
gene-COX5BP3	0	0	gene-COX5BP3	-0.999157	0.0986476	1	1	148234	0	gene-COX5BP3
gene-COX5BP4	0	0	gene-COX5BP4	-0.999157	0.0986476	1	1	148234	0	gene-COX5BP4
gene-COX5BP6	17	16	gene-COX5BP6	4.04457	0.0111847	1	1	148234	0	gene-COX5BP6
gene-COX5BP7	0	0	gene-COX5BP7	-0.999157	0.0986476	1	1	148234	0	gene-COX5BP7
gene-COX6A1P1	0	0	gene-COX6A1P1	-0.999157	0.0986476	1	1	148234	0	gene-COX6A1P1
gene-COX6A1P2	40	36	gene-COX6A1P2	5.24677	-0.0533555	0.986118	1	110660	0	gene-COX6A1P2
gene-COX6B1P1	0	0	gene-COX6B1P1	-0.999157	0.0986476	1	1	148234	0	gene-COX6B1P1
gene-COX6CP1	6	10	gene-COX6CP1	2.95429	0.835613	0.722597	1	63129	0	gene-COX6CP1
gene-COX6CP10	0	0	gene-COX6CP10	-0.999157	0.0986476	1	1	148234	0	gene-COX6CP10
gene-COX6CP11	0	0	gene-COX6CP11	-0.999157	0.0986476	1	1	148234	0	gene-COX6CP11
gene-COX6CP16	0	0	gene-COX6CP16	-0.999157	0.0986476	1	1	148234	0	gene-COX6CP16
gene-COX6CP17	0	0	gene-COX6CP17	-0.999157	0.0986476	1	1	148234	0	gene-COX6CP17
gene-COX6CP2	0	0	gene-COX6CP2	-0.999157	0.0986476	1	1	148234	0	gene-COX6CP2
gene-COX6CP6	0	0	gene-COX6CP6	-0.999157	0.0986476	1	1	148234	0	gene-COX6CP6
gene-COX7A2P2	1	0	gene-COX7A2P2	-0.999157	0.0986476	1	1	148234	0	gene-COX7A2P2
gene-COX7BP1	11	6	gene-COX7BP1	3.02304	-0.775822	0.739246	1	65449	0	gene-COX7BP1
gene-COX7BP2	0	0	gene-COX7BP2	-0.999157	0.0986476	1	1	148234	0	gene-COX7BP2
gene-COX7CP1	1	0	gene-COX7CP1	-0.999157	0.0986476	1	1	148234	0	gene-COX7CP1
gene-CPP	0	0	gene-CPP	-0.999157	0.0986476	1	1	148234	0	gene-CPP
gene-CPSF1P1	33	17	gene-CPSF1P1	4.56677	-0.858284	0.452232	1	29764.5	0	gene-CPSF1P1
gene-CRIP1P2	0	0	gene-CRIP1P2	-0.999157	0.0986476	1	1	148234	0	gene-CRIP1P2
gene-CRIP1P4	0	0	gene-CRIP1P4	-0.999157	0.0986476	1	1	148234	0	gene-CRIP1P4
gene-CROCCP1	0	0	gene-CROCCP1	-0.999157	0.0986476	1	1	148234	0	gene-CROCCP1
gene-CROCCP4	0	0	gene-CROCCP4	-0.999157	0.0986476	1	1	148234	0	gene-CROCCP4
gene-CROCCP5	0	0	gene-CROCCP5	-0.999157	0.0986476	1	1	148234	0	gene-CROCCP5
gene-CRYGEP	0	0	gene-CRYGEP	-0.999157	0.0986476	1	1	148234	0	gene-CRYGEP
gene-CRYGEP-2	0	0	gene-CRYGEP-2	-0.999157	0.0986476	1	1	148234	0	gene-CRYGEP-2
gene-CRYGFP	0	0	gene-CRYGFP	-0.999157	0.0986476	1	1	148234	0	gene-CRYGFP
gene-CRYGGP	0	0	gene-CRYGGP	-0.999157	0.0986476	1	1	148234	0	gene-CRYGGP
gene-CSNK1A1P2	0	0	gene-CSNK1A1P2	-0.999157	0.0986476	1	1	148234	0	gene-CSNK1A1P2
gene-CSNK1A1P3	0	0	gene-CSNK1A1P3	-0.999157	0.0986476	1	1	148234	0	gene-CSNK1A1P3
gene-CSNK1G2P1	0	0	gene-CSNK1G2P1	-0.999157	0.0986476	1	1	148234	0	gene-CSNK1G2P1
gene-CSPG4P10	10	7	gene-CSPG4P10	3.06548	-0.415926	0.891255	1	92867	0	gene-CSPG4P10
gene-CSPG4P10-2	1	0	gene-CSPG4P10-2	-0.999157	0.0986476	1	1	148234	0	gene-CSPG4P10-2
gene-CSPG4P11	9	11	gene-CSPG4P11	3.31552	0.388154	0.880289	1	90518.5	0	gene-CSPG4P11
gene-CSPG4P12	1	2	gene-CSPG4P12	0.500843	1.09865	0.984538	1	109996	0	gene-CSPG4P12
gene-CSPG4P13	1	1	gene-CSPG4P13	0.000842993	0.0986476	1	1	148234	0	gene-CSPG4P13
gene-CSPG4P3Y	0	0	gene-CSPG4P3Y	-0.999157	0.0986476	1	1	148234	0	gene-CSPG4P3Y
gene-CSPG4P4Y	0	0	gene-CSPG4P4Y	-0.999157	0.0986476	1	1	148234	0	gene-CSPG4P4Y
gene-CSPG4P5	11	7	gene-CSPG4P5	3.13424	-0.553429	0.822295	1	78533.5	0	gene-CSPG4P5
gene-CSPG4P9	0	1	gene-CSPG4P9	-0.999157	0.0986476	0.99344	1	113630	0	gene-CSPG4P9
gene-CSRP2P1	1	1	gene-CSRP2P1	0.000842993	0.0986476	1	1	148234	0	gene-CSRP2P1
gene-CST9LP1	0	0	gene-CST9LP1	-0.999157	0.0986476	1	1	148234	0	gene-CST9LP1
gene-CTAGE12P	0	1	gene-CTAGE12P	-0.999157	0.0986476	0.99344	1	113630	0	gene-CTAGE12P
gene-CTAGE13P	0	0	gene-CTAGE13P	-0.999157	0.0986476	1	1	148234	0	gene-CTAGE13P
gene-CTAGE14P	0	0	gene-CTAGE14P	-0.999157	0.0986476	1	1	148234	0	gene-CTAGE14P
gene-CTAGE16P	0	0	gene-CTAGE16P	-0.999157	0.0986476	1	1	148234	0	gene-CTAGE16P
gene-CTAGE3P	1	1	gene-CTAGE3P	0.000842993	0.0986476	1	1	148234	0	gene-CTAGE3P
gene-CTBP2P1	0	0	gene-CTBP2P1	-0.999157	0.0986476	1	1	148234	0	gene-CTBP2P1
gene-CTBP2P1-2	0	0	gene-CTBP2P1-2	-0.999157	0.0986476	1	1	148234	0	gene-CTBP2P1-2
gene-CTBP2P2	0	0	gene-CTBP2P2	-0.999157	0.0986476	1	1	148234	0	gene-CTBP2P2
gene-CTBP2P3	0	0	gene-CTBP2P3	-0.999157	0.0986476	1	1	148234	0	gene-CTBP2P3
gene-CTBP2P4	25	15	gene-CTBP2P4	4.27622	-0.638318	0.628894	1	49358.5	0	gene-CTBP2P4
gene-CTBP2P5	0	0	gene-CTBP2P5	-0.999157	0.0986476	1	1	148234	0	gene-CTBP2P5
gene-CTBP2P6	0	0	gene-CTBP2P6	-0.999157	0.0986476	1	1	148234	0	gene-CTBP2P6
gene-CTBP2P7	3	2	gene-CTBP2P7	1.29332	-0.486315	1	1	148234	0	gene-CTBP2P7
gene-CTBP2P8	5	3	gene-CTBP2P8	1.95429	-0.638318	0.923249	1	98282	0	gene-CTBP2P8
gene-CTNNA1P1	0	0	gene-CTNNA1P1	-0.999157	0.0986476	1	1	148234	0	gene-CTNNA1P1
gene-CTSLP1	0	0	gene-CTSLP1	-0.999157	0.0986476	1	1	148234	0	gene-CTSLP1
gene-CTSLP4	0	0	gene-CTSLP4	-0.999157	0.0986476	1	1	148234	0	gene-CTSLP4
gene-CTSLP6	0	2	gene-CTSLP6	-0.999157	1.09865	0.824896	1	79301	0	gene-CTSLP6
gene-CUBNP1	0	0	gene-CUBNP1	-0.999157	0.0986476	1	1	148234	0	gene-CUBNP1
gene-CUBNP2	0	0	gene-CUBNP2	-0.999157	0.0986476	1	1	148234	0	gene-CUBNP2
gene-CUBNP2-2	0	0	gene-CUBNP2-2	-0.999157	0.0986476	1	1	148234	0	gene-CUBNP2-2
gene-CUBNP3	0	0	gene-CUBNP3	-0.999157	0.0986476	1	1	148234	0	gene-CUBNP3
gene-CUL1P1	0	0	gene-CUL1P1	-0.999157	0.0986476	1	1	148234	0	gene-CUL1P1
gene-CXADRP1	0	0	gene-CXADRP1	-0.999157	0.0986476	1	1	148234	0	gene-CXADRP1
gene-CYB5AP2	0	0	gene-CYB5AP2	-0.999157	0.0986476	1	1	148234	0	gene-CYB5AP2
gene-CYB5AP3	0	0	gene-CYB5AP3	-0.999157	0.0986476	1	1	148234	0	gene-CYB5AP3
gene-CYB5AP3-2	0	0	gene-CYB5AP3-2	-0.999157	0.0986476	1	1	148234	0	gene-CYB5AP3-2
gene-CYB5AP4	0	0	gene-CYB5AP4	-0.999157	0.0986476	1	1	148234	0	gene-CYB5AP4
gene-CYCSP1	0	0	gene-CYCSP1	-0.999157	0.0986476	1	1	148234	0	gene-CYCSP1
gene-CYCSP10	0	1	gene-CYCSP10	-0.999157	0.0986476	0.99344	1	113630	0	gene-CYCSP10
gene-CYCSP11	0	0	gene-CYCSP11	-0.999157	0.0986476	1	1	148234	0	gene-CYCSP11
gene-CYCSP12	0	0	gene-CYCSP12	-0.999157	0.0986476	1	1	148234	0	gene-CYCSP12
gene-CYCSP12-2	0	0	gene-CYCSP12-2	-0.999157	0.0986476	1	1	148234	0	gene-CYCSP12-2
gene-CYCSP17	0	0	gene-CYCSP17	-0.999157	0.0986476	1	1	148234	0	gene-CYCSP17
gene-CYCSP19	0	0	gene-CYCSP19	-0.999157	0.0986476	1	1	148234	0	gene-CYCSP19
gene-CYCSP20	0	0	gene-CYCSP20	-0.999157	0.0986476	1	1	148234	0	gene-CYCSP20
gene-CYCSP22	0	0	gene-CYCSP22	-0.999157	0.0986476	1	1	148234	0	gene-CYCSP22
gene-CYCSP24	4	5	gene-CYCSP24	2.16181	0.420576	0.968484	1	106390	0	gene-CYCSP24
gene-CYCSP25	0	0	gene-CYCSP25	-0.999157	0.0986476	1	1	148234	0	gene-CYCSP25
gene-CYCSP26	0	0	gene-CYCSP26	-0.999157	0.0986476	1	1	148234	0	gene-CYCSP26
gene-CYCSP27	0	0	gene-CYCSP27	-0.999157	0.0986476	1	1	148234	0	gene-CYCSP27
gene-CYCSP28	0	0	gene-CYCSP28	-0.999157	0.0986476	1	1	148234	0	gene-CYCSP28
gene-CYCSP29	0	0	gene-CYCSP29	-0.999157	0.0986476	1	1	148234	0	gene-CYCSP29
gene-CYCSP32	0	0	gene-CYCSP32	-0.999157	0.0986476	1	1	148234	0	gene-CYCSP32
gene-CYCSP33	0	0	gene-CYCSP33	-0.999157	0.0986476	1	1	148234	0	gene-CYCSP33
gene-CYCSP34	2	5	gene-CYCSP34	1.66181	1.42058	0.748095	1	66959	0	gene-CYCSP34
gene-CYCSP35	0	0	gene-CYCSP35	-0.999157	0.0986476	1	1	148234	0	gene-CYCSP35
gene-CYCSP38	0	0	gene-CYCSP38	-0.999157	0.0986476	1	1	148234	0	gene-CYCSP38
gene-CYCSP39	0	0	gene-CYCSP39	-0.999157	0.0986476	1	1	148234	0	gene-CYCSP39
gene-CYCSP4	0	0	gene-CYCSP4	-0.999157	0.0986476	1	1	148234	0	gene-CYCSP4
gene-CYCSP43	0	0	gene-CYCSP43	-0.999157	0.0986476	1	1	148234	0	gene-CYCSP43
gene-CYCSP44	0	0	gene-CYCSP44	-0.999157	0.0986476	1	1	148234	0	gene-CYCSP44
gene-CYCSP45	3	1	gene-CYCSP45	0.793324	-1.48631	0.884624	1	91613	0	gene-CYCSP45
gene-CYCSP49	0	0	gene-CYCSP49	-0.999157	0.0986476	1	1	148234	0	gene-CYCSP49
gene-CYCSP51	0	0	gene-CYCSP51	-0.999157	0.0986476	1	1	148234	0	gene-CYCSP51
gene-CYCSP55	1	0	gene-CYCSP55	-0.999157	0.0986476	1	1	148234	0	gene-CYCSP55
gene-CYCSP6	0	0	gene-CYCSP6	-0.999157	0.0986476	1	1	148234	0	gene-CYCSP6
gene-CYCSP7	0	0	gene-CYCSP7	-0.999157	0.0986476	1	1	148234	0	gene-CYCSP7
gene-CYCSP8	0	0	gene-CYCSP8	-0.999157	0.0986476	1	1	148234	0	gene-CYCSP8
gene-CYP2A7P1	0	0	gene-CYP2A7P1	-0.999157	0.0986476	1	1	148234	0	gene-CYP2A7P1
gene-CYP2C115P	0	0	gene-CYP2C115P	-0.999157	0.0986476	1	1	148234	0	gene-CYP2C115P
gene-CYP2D7BP	0	0	gene-CYP2D7BP	-0.999157	0.0986476	1	1	148234	0	gene-CYP2D7BP
gene-CYP2D8P	0	0	gene-CYP2D8P	-0.999157	0.0986476	1	1	148234	0	gene-CYP2D8P
gene-CYP2D8P-2	0	0	gene-CYP2D8P-2	-0.999157	0.0986476	1	1	148234	0	gene-CYP2D8P-2
gene-CYP2D8P-3	0	1	gene-CYP2D8P-3	-0.999157	0.0986476	0.99344	1	113630	0	gene-CYP2D8P-3
gene-CYP2D8P-4	0	0	gene-CYP2D8P-4	-0.999157	0.0986476	1	1	148234	0	gene-CYP2D8P-4
gene-CYP2D8P-5	0	0	gene-CYP2D8P-5	-0.999157	0.0986476	1	1	148234	0	gene-CYP2D8P-5
gene-CYP2D8P-6	1	0	gene-CYP2D8P-6	-0.999157	0.0986476	1	1	148234	0	gene-CYP2D8P-6
gene-CYP2D8P-7	1	0	gene-CYP2D8P-7	-0.999157	0.0986476	1	1	148234	0	gene-CYP2D8P-7
gene-CYP2F2P	0	0	gene-CYP2F2P	-0.999157	0.0986476	1	1	148234	0	gene-CYP2F2P
gene-CYP46A4P	0	0	gene-CYP46A4P	-0.999157	0.0986476	1	1	148234	0	gene-CYP46A4P
gene-CYP4A26P	0	0	gene-CYP4A26P	-0.999157	0.0986476	1	1	148234	0	gene-CYP4A26P
gene-CYP4F10P	0	0	gene-CYP4F10P	-0.999157	0.0986476	1	1	148234	0	gene-CYP4F10P
gene-CYP4F23P	0	0	gene-CYP4F23P	-0.999157	0.0986476	1	1	148234	0	gene-CYP4F23P
gene-CYP51A1P1	2	3	gene-CYP51A1P1	1.29332	0.68361	0.978075	1	108348	0	gene-CYP51A1P1
gene-CYP51A1P2	0	1	gene-CYP51A1P2	-0.999157	0.0986476	0.99344	1	113630	0	gene-CYP51A1P2
gene-CYP51A1P3	1	2	gene-CYP51A1P3	0.500843	1.09865	0.984538	1	109996	0	gene-CYP51A1P3
gene-DAD1P1	0	0	gene-DAD1P1	-0.999157	0.0986476	1	1	148234	0	gene-DAD1P1
gene-DAP3P2	1	1	gene-DAP3P2	0.000842993	0.0986476	1	1	148234	0	gene-DAP3P2
gene-DAZAP2P1	3	7	gene-DAZAP2P1	2.197	1.32104	0.676867	1	56134	0	gene-DAZAP2P1
gene-DBF4P1	0	0	gene-DBF4P1	-0.999157	0.0986476	1	1	148234	0	gene-DBF4P1
gene-DBIP1	0	0	gene-DBIP1	-0.999157	0.0986476	1	1	148234	0	gene-DBIP1
gene-DBIP1-2	0	0	gene-DBIP1-2	-0.999157	0.0986476	1	1	148234	0	gene-DBIP1-2
gene-DCAF13P1	0	0	gene-DCAF13P1	-0.999157	0.0986476	1	1	148234	0	gene-DCAF13P1
gene-DCAF13P2	0	0	gene-DCAF13P2	-0.999157	0.0986476	1	1	148234	0	gene-DCAF13P2
gene-DDX10P2	0	1	gene-DDX10P2	-0.999157	0.0986476	0.99344	1	113630	0	gene-DDX10P2
gene-DDX11L8	0	0	gene-DDX11L8	-0.999157	0.0986476	1	1	148234	0	gene-DDX11L8
gene-DDX11L8-2	0	0	gene-DDX11L8-2	-0.999157	0.0986476	1	1	148234	0	gene-DDX11L8-2
gene-DDX18P1	0	0	gene-DDX18P1	-0.999157	0.0986476	1	1	148234	0	gene-DDX18P1
gene-DDX18P2	0	0	gene-DDX18P2	-0.999157	0.0986476	1	1	148234	0	gene-DDX18P2
gene-DDX18P3	0	2	gene-DDX18P3	-0.999157	1.09865	0.824896	1	79301	0	gene-DDX18P3
gene-DDX18P4	0	0	gene-DDX18P4	-0.999157	0.0986476	1	1	148234	0	gene-DDX18P4
gene-DDX18P5	0	0	gene-DDX18P5	-0.999157	0.0986476	1	1	148234	0	gene-DDX18P5
gene-DDX18P6	0	0	gene-DDX18P6	-0.999157	0.0986476	1	1	148234	0	gene-DDX18P6
gene-DDX39AP1	0	0	gene-DDX39AP1	-0.999157	0.0986476	1	1	148234	0	gene-DDX39AP1
gene-DDX3P3	0	0	gene-DDX3P3	-0.999157	0.0986476	1	1	148234	0	gene-DDX3P3
gene-DDX43P1	0	0	gene-DDX43P1	-0.999157	0.0986476	1	1	148234	0	gene-DDX43P1
gene-DDX43P3	0	0	gene-DDX43P3	-0.999157	0.0986476	1	1	148234	0	gene-DDX43P3
gene-DDX50P1	7	11	gene-DDX50P1	3.13424	0.750724	0.732487	1	64468.5	0	gene-DDX50P1
gene-DDX50P2	3	2	gene-DDX50P2	1.29332	-0.486315	1	1	148234	0	gene-DDX50P2
gene-DDX55P1	0	2	gene-DDX55P1	-0.999157	1.09865	0.824896	1	79301	0	gene-DDX55P1
gene-DDX6P1	0	0	gene-DDX6P1	-0.999157	0.0986476	1	1	148234	0	gene-DDX6P1
gene-DDX6P1-2	0	0	gene-DDX6P1-2	-0.999157	0.0986476	1	1	148234	0	gene-DDX6P1-2
gene-DDX6P1-3	0	0	gene-DDX6P1-3	-0.999157	0.0986476	1	1	148234	0	gene-DDX6P1-3
gene-DDX6P1-4	0	0	gene-DDX6P1-4	-0.999157	0.0986476	1	1	148234	0	gene-DDX6P1-4
gene-DDX6P1-5	0	0	gene-DDX6P1-5	-0.999157	0.0986476	1	1	148234	0	gene-DDX6P1-5
gene-DDX6P1-6	0	0	gene-DDX6P1-6	-0.999157	0.0986476	1	1	148234	0	gene-DDX6P1-6
gene-DDX6P2	0	0	gene-DDX6P2	-0.999157	0.0986476	1	1	148234	0	gene-DDX6P2
gene-DDX6P2-2	0	0	gene-DDX6P2-2	-0.999157	0.0986476	1	1	148234	0	gene-DDX6P2-2
gene-DEFB108A	0	0	gene-DEFB108A	-0.999157	0.0986476	1	1	148234	0	gene-DEFB108A
gene-DEFB108C	0	0	gene-DEFB108C	-0.999157	0.0986476	1	1	148234	0	gene-DEFB108C
gene-DEFB108D	0	0	gene-DEFB108D	-0.999157	0.0986476	1	1	148234	0	gene-DEFB108D
gene-DEFB108E	0	0	gene-DEFB108E	-0.999157	0.0986476	1	1	148234	0	gene-DEFB108E
gene-DEFB131C	0	0	gene-DEFB131C	-0.999157	0.0986476	1	1	148234	0	gene-DEFB131C
gene-DEFB131D	0	0	gene-DEFB131D	-0.999157	0.0986476	1	1	148234	0	gene-DEFB131D
gene-DEPDC1P1	0	0	gene-DEPDC1P1	-0.999157	0.0986476	1	1	148234	0	gene-DEPDC1P1
gene-DEPDC1P1-2	0	0	gene-DEPDC1P1-2	-0.999157	0.0986476	1	1	148234	0	gene-DEPDC1P1-2
gene-DEPDC1P1-3	0	0	gene-DEPDC1P1-3	-0.999157	0.0986476	1	1	148234	0	gene-DEPDC1P1-3
gene-DEPDC1P2	1	1	gene-DEPDC1P2	0.000842993	0.0986476	1	1	148234	0	gene-DEPDC1P2
gene-DFFBP1	10	9	gene-DFFBP1	3.24677	-0.0533555	1	1	148234	0	gene-DFFBP1
gene-DGKZP1	136	164	gene-DGKZP1	7.22335	0.368737	0.521573	1	36838	0	gene-DGKZP1
gene-DHFRP1	147	148	gene-DHFRP1	7.20541	0.108429	0.860679	1	86851.5	0	gene-DHFRP1
gene-DHFRP2	0	0	gene-DHFRP2	-0.999157	0.0986476	1	1	148234	0	gene-DHFRP2
gene-DHFRP5	0	0	gene-DHFRP5	-0.999157	0.0986476	1	1	148234	0	gene-DHFRP5
gene-DHFRP6	0	0	gene-DHFRP6	-0.999157	0.0986476	1	1	148234	0	gene-DHFRP6
gene-DHX40P1	3	1	gene-DHX40P1	0.793324	-1.48631	0.884624	1	91613	0	gene-DHX40P1
gene-DHX9P1	4	2	gene-DHX9P1	1.50084	-0.901352	0.906628	1	95306	0	gene-DHX9P1
gene-DIS3L2P1	0	0	gene-DIS3L2P1	-0.999157	0.0986476	1	1	148234	0	gene-DIS3L2P1
gene-DKKL1P1	0	0	gene-DKKL1P1	-0.999157	0.0986476	1	1	148234	0	gene-DKKL1P1
gene-DLEC1P1	0	0	gene-DLEC1P1	-0.999157	0.0986476	1	1	148234	0	gene-DLEC1P1
gene-DNAJA1P1	0	0	gene-DNAJA1P1	-0.999157	0.0986476	1	1	148234	0	gene-DNAJA1P1
gene-DNAJA1P2	0	0	gene-DNAJA1P2	-0.999157	0.0986476	1	1	148234	0	gene-DNAJA1P2
gene-DNAJA1P3	2	1	gene-DNAJA1P3	0.500843	-0.901352	1	1	148234	0	gene-DNAJA1P3
gene-DNAJA1P6	0	0	gene-DNAJA1P6	-0.999157	0.0986476	1	1	148234	0	gene-DNAJA1P6
gene-DNAJB1P1	0	0	gene-DNAJB1P1	-0.999157	0.0986476	1	1	148234	0	gene-DNAJB1P1
gene-DNAJC19P1	0	0	gene-DNAJC19P1	-0.999157	0.0986476	1	1	148234	0	gene-DNAJC19P1
gene-DNAJC19P2	0	0	gene-DNAJC19P2	-0.999157	0.0986476	1	1	148234	0	gene-DNAJC19P2
gene-DNAJC19P2-2	0	0	gene-DNAJC19P2-2	-0.999157	0.0986476	1	1	148234	0	gene-DNAJC19P2-2
gene-DNAJC19P3	0	0	gene-DNAJC19P3	-0.999157	0.0986476	1	1	148234	0	gene-DNAJC19P3
gene-DNAJC19P3-2	0	0	gene-DNAJC19P3-2	-0.999157	0.0986476	1	1	148234	0	gene-DNAJC19P3-2
gene-DNAJC19P6	0	0	gene-DNAJC19P6	-0.999157	0.0986476	1	1	148234	0	gene-DNAJC19P6
gene-DNAJC19P7	0	0	gene-DNAJC19P7	-0.999157	0.0986476	1	1	148234	0	gene-DNAJC19P7
gene-DNAJC19P8	0	0	gene-DNAJC19P8	-0.999157	0.0986476	1	1	148234	0	gene-DNAJC19P8
gene-DNAJC19P9	1	0	gene-DNAJC19P9	-0.999157	0.0986476	1	1	148234	0	gene-DNAJC19P9
gene-DNAJC8P1	12	11	gene-DNAJC8P1	3.52304	-0.0268833	1	1	148234	0	gene-DNAJC8P1
gene-DND1P1	0	0	gene-DND1P1	-0.999157	0.0986476	1	1	148234	0	gene-DND1P1
gene-DND1P1-3	0	0	gene-DND1P1-3	-0.999157	0.0986476	1	1	148234	0	gene-DND1P1-3
gene-DND1P2	0	0	gene-DND1P2	-0.999157	0.0986476	1	1	148234	0	gene-DND1P2
gene-DNM1P17	0	0	gene-DNM1P17	-0.999157	0.0986476	1	1	148234	0	gene-DNM1P17
gene-DNM1P18	3	0	gene-DNM1P18	-0.999157	-1.48631	0.709444	1	60752	0	gene-DNM1P18
gene-DNM1P19	0	0	gene-DNM1P19	-0.999157	0.0986476	1	1	148234	0	gene-DNM1P19
gene-DNM1P28	0	0	gene-DNM1P28	-0.999157	0.0986476	1	1	148234	0	gene-DNM1P28
gene-DNM1P28-2	0	0	gene-DNM1P28-2	-0.999157	0.0986476	1	1	148234	0	gene-DNM1P28-2
gene-DNM1P28-3	0	0	gene-DNM1P28-3	-0.999157	0.0986476	1	1	148234	0	gene-DNM1P28-3
gene-DNM1P28-4	0	0	gene-DNM1P28-4	-0.999157	0.0986476	1	1	148234	0	gene-DNM1P28-4
gene-DNM1P29	0	0	gene-DNM1P29	-0.999157	0.0986476	1	1	148234	0	gene-DNM1P29
gene-DNM1P29-2	0	0	gene-DNM1P29-2	-0.999157	0.0986476	1	1	148234	0	gene-DNM1P29-2
gene-DNM1P29-3	0	0	gene-DNM1P29-3	-0.999157	0.0986476	1	1	148234	0	gene-DNM1P29-3
gene-DNM1P30	0	0	gene-DNM1P30	-0.999157	0.0986476	1	1	148234	0	gene-DNM1P30
gene-DNM1P30-2	0	0	gene-DNM1P30-2	-0.999157	0.0986476	1	1	148234	0	gene-DNM1P30-2
gene-DNM1P30-3	0	0	gene-DNM1P30-3	-0.999157	0.0986476	1	1	148234	0	gene-DNM1P30-3
gene-DNM1P31	0	0	gene-DNM1P31	-0.999157	0.0986476	1	1	148234	0	gene-DNM1P31
gene-DNM1P31-2	0	0	gene-DNM1P31-2	-0.999157	0.0986476	1	1	148234	0	gene-DNM1P31-2
gene-DNM1P32	0	0	gene-DNM1P32	-0.999157	0.0986476	1	1	148234	0	gene-DNM1P32
gene-DNM1P32-2	0	0	gene-DNM1P32-2	-0.999157	0.0986476	1	1	148234	0	gene-DNM1P32-2
gene-DNM1P33	0	0	gene-DNM1P33	-0.999157	0.0986476	1	1	148234	0	gene-DNM1P33
gene-DNM1P34	0	1	gene-DNM1P34	-0.999157	0.0986476	0.99344	1	113630	0	gene-DNM1P34
gene-DNM1P36	0	0	gene-DNM1P36	-0.999157	0.0986476	1	1	148234	0	gene-DNM1P36
gene-DNM1P37	0	0	gene-DNM1P37	-0.999157	0.0986476	1	1	148234	0	gene-DNM1P37
gene-DNM1P38	0	0	gene-DNM1P38	-0.999157	0.0986476	1	1	148234	0	gene-DNM1P38
gene-DNM1P38-2	0	0	gene-DNM1P38-2	-0.999157	0.0986476	1	1	148234	0	gene-DNM1P38-2
gene-DNM1P39	0	0	gene-DNM1P39	-0.999157	0.0986476	1	1	148234	0	gene-DNM1P39
gene-DNM1P40	0	0	gene-DNM1P40	-0.999157	0.0986476	1	1	148234	0	gene-DNM1P40
gene-DNM1P43	0	0	gene-DNM1P43	-0.999157	0.0986476	1	1	148234	0	gene-DNM1P43
gene-DNM1P43-2	0	0	gene-DNM1P43-2	-0.999157	0.0986476	1	1	148234	0	gene-DNM1P43-2
gene-DNM1P44	0	1	gene-DNM1P44	-0.999157	0.0986476	0.99344	1	113630	0	gene-DNM1P44
gene-DNM1P45	0	0	gene-DNM1P45	-0.999157	0.0986476	1	1	148234	0	gene-DNM1P45
gene-DNM1P47	2	5	gene-DNM1P47	1.66181	1.42058	0.748095	1	66959	0	gene-DNM1P47
gene-DNM1P5	0	0	gene-DNM1P5	-0.999157	0.0986476	1	1	148234	0	gene-DNM1P5
gene-DNM1P9	0	0	gene-DNM1P9	-0.999157	0.0986476	1	1	148234	0	gene-DNM1P9
gene-DNMT3AP1	0	0	gene-DNMT3AP1	-0.999157	0.0986476	1	1	148234	0	gene-DNMT3AP1
gene-DOCK11P1	0	0	gene-DOCK11P1	-0.999157	0.0986476	1	1	148234	0	gene-DOCK11P1
gene-DPP3P1	0	0	gene-DPP3P1	-0.999157	0.0986476	1	1	148234	0	gene-DPP3P1
gene-DPP3P2	0	0	gene-DPP3P2	-0.999157	0.0986476	1	1	148234	0	gene-DPP3P2
gene-DPPA2P1	0	0	gene-DPPA2P1	-0.999157	0.0986476	1	1	148234	0	gene-DPPA2P1
gene-DPPA2P2	0	0	gene-DPPA2P2	-0.999157	0.0986476	1	1	148234	0	gene-DPPA2P2
gene-DPPA2P2-2	0	0	gene-DPPA2P2-2	-0.999157	0.0986476	1	1	148234	0	gene-DPPA2P2-2
gene-DPPA2P4	0	0	gene-DPPA2P4	-0.999157	0.0986476	1	1	148234	0	gene-DPPA2P4
gene-DPPA3P1	0	0	gene-DPPA3P1	-0.999157	0.0986476	1	1	148234	0	gene-DPPA3P1
gene-DPPA3P2	0	0	gene-DPPA3P2	-0.999157	0.0986476	1	1	148234	0	gene-DPPA3P2
gene-DPPA4P1	0	0	gene-DPPA4P1	-0.999157	0.0986476	1	1	148234	0	gene-DPPA4P1
gene-DPPA4P1-2	0	0	gene-DPPA4P1-2	-0.999157	0.0986476	1	1	148234	0	gene-DPPA4P1-2
gene-DPPA5P1	0	0	gene-DPPA5P1	-0.999157	0.0986476	1	1	148234	0	gene-DPPA5P1
gene-DPPA5P3	0	0	gene-DPPA5P3	-0.999157	0.0986476	1	1	148234	0	gene-DPPA5P3
gene-DPPA5P4	0	0	gene-DPPA5P4	-0.999157	0.0986476	1	1	148234	0	gene-DPPA5P4
gene-DPY19L4P1	0	0	gene-DPY19L4P1	-0.999157	0.0986476	1	1	148234	0	gene-DPY19L4P1
gene-DPY19L4P2	0	0	gene-DPY19L4P2	-0.999157	0.0986476	1	1	148234	0	gene-DPY19L4P2
gene-DRAXINP1	0	0	gene-DRAXINP1	-0.999157	0.0986476	1	1	148234	0	gene-DRAXINP1
gene-DRD5P1	0	0	gene-DRD5P1	-0.999157	0.0986476	1	1	148234	0	gene-DRD5P1
gene-DSPA2D	1	3	gene-DSPA2D	0.793324	1.68361	0.844913	1	82961.5	0	gene-DSPA2D
gene-DSTNP1	0	0	gene-DSTNP1	-0.999157	0.0986476	1	1	148234	0	gene-DSTNP1
gene-DSTNP3	1	0	gene-DSTNP3	-0.999157	0.0986476	1	1	148234	0	gene-DSTNP3
gene-DSTNP4	0	0	gene-DSTNP4	-0.999157	0.0986476	1	1	148234	0	gene-DSTNP4
gene-DSTNP5	0	0	gene-DSTNP5	-0.999157	0.0986476	1	1	148234	0	gene-DSTNP5
gene-DTX2P1	29	20	gene-DTX2P1	4.5908	-0.437405	0.721471	1	62965.5	0	gene-DTX2P1
gene-DUSP5P2	0	0	gene-DUSP5P2	-0.999157	0.0986476	1	1	148234	0	gene-DUSP5P2
gene-DUSP8P1	0	1	gene-DUSP8P1	-0.999157	0.0986476	0.99344	1	113630	0	gene-DUSP8P1
gene-DUSP8P2	1	2	gene-DUSP8P2	0.500843	1.09865	0.984538	1	109996	0	gene-DUSP8P2
gene-DUSP8P5	39	47	gene-DUSP8P5	5.42084	0.367834	0.687675	1	57543.5	0	gene-DUSP8P5
gene-DUTP1	0	0	gene-DUTP1	-0.999157	0.0986476	1	1	148234	0	gene-DUTP1
gene-DUTP5	0	0	gene-DUTP5	-0.999157	0.0986476	1	1	148234	0	gene-DUTP5
gene-DUTP8	0	0	gene-DUTP8	-0.999157	0.0986476	1	1	148234	0	gene-DUTP8
gene-DUX4L1	0	0	gene-DUX4L1	-0.999157	0.0986476	1	1	148234	0	gene-DUX4L1
gene-DUX4L1-2	0	0	gene-DUX4L1-2	-0.999157	0.0986476	1	1	148234	0	gene-DUX4L1-2
gene-DUX4L1-3	0	0	gene-DUX4L1-3	-0.999157	0.0986476	1	1	148234	0	gene-DUX4L1-3
gene-DUX4L10	0	0	gene-DUX4L10	-0.999157	0.0986476	1	1	148234	0	gene-DUX4L10
gene-DUX4L11	0	0	gene-DUX4L11	-0.999157	0.0986476	1	1	148234	0	gene-DUX4L11
gene-DUX4L12	0	0	gene-DUX4L12	-0.999157	0.0986476	1	1	148234	0	gene-DUX4L12
gene-DUX4L13	0	0	gene-DUX4L13	-0.999157	0.0986476	1	1	148234	0	gene-DUX4L13
gene-DUX4L14	0	0	gene-DUX4L14	-0.999157	0.0986476	1	1	148234	0	gene-DUX4L14
gene-DUX4L15	0	0	gene-DUX4L15	-0.999157	0.0986476	1	1	148234	0	gene-DUX4L15
gene-DUX4L16	0	0	gene-DUX4L16	-0.999157	0.0986476	1	1	148234	0	gene-DUX4L16
gene-DUX4L17	0	0	gene-DUX4L17	-0.999157	0.0986476	1	1	148234	0	gene-DUX4L17
gene-DUX4L18	0	0	gene-DUX4L18	-0.999157	0.0986476	1	1	148234	0	gene-DUX4L18
gene-DUX4L19	0	0	gene-DUX4L19	-0.999157	0.0986476	1	1	148234	0	gene-DUX4L19
gene-DUX4L2	0	0	gene-DUX4L2	-0.999157	0.0986476	1	1	148234	0	gene-DUX4L2
gene-DUX4L2-2	0	0	gene-DUX4L2-2	-0.999157	0.0986476	1	1	148234	0	gene-DUX4L2-2
gene-DUX4L2-3	0	0	gene-DUX4L2-3	-0.999157	0.0986476	1	1	148234	0	gene-DUX4L2-3
gene-DUX4L20	0	0	gene-DUX4L20	-0.999157	0.0986476	1	1	148234	0	gene-DUX4L20
gene-DUX4L21	0	0	gene-DUX4L21	-0.999157	0.0986476	1	1	148234	0	gene-DUX4L21
gene-DUX4L22	0	0	gene-DUX4L22	-0.999157	0.0986476	1	1	148234	0	gene-DUX4L22
gene-DUX4L23	0	0	gene-DUX4L23	-0.999157	0.0986476	1	1	148234	0	gene-DUX4L23
gene-DUX4L24	0	0	gene-DUX4L24	-0.999157	0.0986476	1	1	148234	0	gene-DUX4L24
gene-DUX4L25	0	0	gene-DUX4L25	-0.999157	0.0986476	1	1	148234	0	gene-DUX4L25
gene-DUX4L26	0	0	gene-DUX4L26	-0.999157	0.0986476	1	1	148234	0	gene-DUX4L26
gene-DUX4L3	0	0	gene-DUX4L3	-0.999157	0.0986476	1	1	148234	0	gene-DUX4L3
gene-DUX4L3-2	0	0	gene-DUX4L3-2	-0.999157	0.0986476	1	1	148234	0	gene-DUX4L3-2
gene-DUX4L3-3	0	0	gene-DUX4L3-3	-0.999157	0.0986476	1	1	148234	0	gene-DUX4L3-3
gene-DUX4L32	0	0	gene-DUX4L32	-0.999157	0.0986476	1	1	148234	0	gene-DUX4L32
gene-DUX4L34	0	0	gene-DUX4L34	-0.999157	0.0986476	1	1	148234	0	gene-DUX4L34
gene-DUX4L35	0	0	gene-DUX4L35	-0.999157	0.0986476	1	1	148234	0	gene-DUX4L35
gene-DUX4L39	0	0	gene-DUX4L39	-0.999157	0.0986476	1	1	148234	0	gene-DUX4L39
gene-DUX4L4	0	0	gene-DUX4L4	-0.999157	0.0986476	1	1	148234	0	gene-DUX4L4
gene-DUX4L4-2	0	0	gene-DUX4L4-2	-0.999157	0.0986476	1	1	148234	0	gene-DUX4L4-2
gene-DUX4L4-3	0	0	gene-DUX4L4-3	-0.999157	0.0986476	1	1	148234	0	gene-DUX4L4-3
gene-DUX4L40	0	0	gene-DUX4L40	-0.999157	0.0986476	1	1	148234	0	gene-DUX4L40
gene-DUX4L49	0	0	gene-DUX4L49	-0.999157	0.0986476	1	1	148234	0	gene-DUX4L49
gene-DUX4L5	0	0	gene-DUX4L5	-0.999157	0.0986476	1	1	148234	0	gene-DUX4L5
gene-DUX4L5-2	0	0	gene-DUX4L5-2	-0.999157	0.0986476	1	1	148234	0	gene-DUX4L5-2
gene-DUX4L5-3	0	0	gene-DUX4L5-3	-0.999157	0.0986476	1	1	148234	0	gene-DUX4L5-3
gene-DUX4L50	1	0	gene-DUX4L50	-0.999157	0.0986476	1	1	148234	0	gene-DUX4L50
gene-DUX4L6	0	0	gene-DUX4L6	-0.999157	0.0986476	1	1	148234	0	gene-DUX4L6
gene-DUX4L6-2	0	0	gene-DUX4L6-2	-0.999157	0.0986476	1	1	148234	0	gene-DUX4L6-2
gene-DUX4L6-3	0	0	gene-DUX4L6-3	-0.999157	0.0986476	1	1	148234	0	gene-DUX4L6-3
gene-DUX4L7	0	0	gene-DUX4L7	-0.999157	0.0986476	1	1	148234	0	gene-DUX4L7
gene-DUX4L7-2	0	0	gene-DUX4L7-2	-0.999157	0.0986476	1	1	148234	0	gene-DUX4L7-2
gene-DUX4L7-3	0	0	gene-DUX4L7-3	-0.999157	0.0986476	1	1	148234	0	gene-DUX4L7-3
gene-DUX4L8	0	0	gene-DUX4L8	-0.999157	0.0986476	1	1	148234	0	gene-DUX4L8
gene-DUX4L8-2	0	0	gene-DUX4L8-2	-0.999157	0.0986476	1	1	148234	0	gene-DUX4L8-2
gene-DUX4L8-3	0	0	gene-DUX4L8-3	-0.999157	0.0986476	1	1	148234	0	gene-DUX4L8-3
gene-DUX4L9	0	0	gene-DUX4L9	-0.999157	0.0986476	1	1	148234	0	gene-DUX4L9
gene-DUX4L9-2	0	0	gene-DUX4L9-2	-0.999157	0.0986476	1	1	148234	0	gene-DUX4L9-2
gene-DUX4L9-3	0	0	gene-DUX4L9-3	-0.999157	0.0986476	1	1	148234	0	gene-DUX4L9-3
gene-DUX4L9-4	0	0	gene-DUX4L9-4	-0.999157	0.0986476	1	1	148234	0	gene-DUX4L9-4
gene-DVL1P1	0	0	gene-DVL1P1	-0.999157	0.0986476	1	1	148234	0	gene-DVL1P1
gene-DYNC1I2P1	127	97	gene-DYNC1I2P1	6.79514	-0.290124	0.646968	1	51597.5	0	gene-DYNC1I2P1
gene-DYNC1LI1P1	0	0	gene-DYNC1LI1P1	-0.999157	0.0986476	1	1	148234	0	gene-DYNC1LI1P1
gene-DYNLL1P1	1	0	gene-DYNLL1P1	-0.999157	0.0986476	1	1	148234	0	gene-DYNLL1P1
gene-DYNLL1P2	0	0	gene-DYNLL1P2	-0.999157	0.0986476	1	1	148234	0	gene-DYNLL1P2
gene-DYNLL1P3	0	0	gene-DYNLL1P3	-0.999157	0.0986476	1	1	148234	0	gene-DYNLL1P3
gene-DYNLL1P4	0	1	gene-DYNLL1P4	-0.999157	0.0986476	0.99344	1	113630	0	gene-DYNLL1P4
gene-DYNLL1P5	0	0	gene-DYNLL1P5	-0.999157	0.0986476	1	1	148234	0	gene-DYNLL1P5
gene-DYNLL1P7	0	0	gene-DYNLL1P7	-0.999157	0.0986476	1	1	148234	0	gene-DYNLL1P7
gene-DYNLT3P1	0	0	gene-DYNLT3P1	-0.999157	0.0986476	1	1	148234	0	gene-DYNLT3P1
gene-DYNLT3P2	0	6	gene-DYNLT3P2	-0.999157	2.68361	0.346256	1	20602	0	gene-DYNLT3P2
gene-E2F3P1	0	0	gene-E2F3P1	-0.999157	0.0986476	1	1	148234	0	gene-E2F3P1
gene-E2F3P2	0	0	gene-E2F3P2	-0.999157	0.0986476	1	1	148234	0	gene-E2F3P2
gene-E2F4P1	0	0	gene-E2F4P1	-0.999157	0.0986476	1	1	148234	0	gene-E2F4P1
gene-E2F6P1	0	1	gene-E2F6P1	-0.999157	0.0986476	0.99344	1	113630	0	gene-E2F6P1
gene-E2F6P2	0	1	gene-E2F6P2	-0.999157	0.0986476	0.99344	1	113630	0	gene-E2F6P2
gene-E2F6P3	1	0	gene-E2F6P3	-0.999157	0.0986476	1	1	148234	0	gene-E2F6P3
gene-ECEL1P1	0	0	gene-ECEL1P1	-0.999157	0.0986476	1	1	148234	0	gene-ECEL1P1
gene-ECEL1P3	0	0	gene-ECEL1P3	-0.999157	0.0986476	1	1	148234	0	gene-ECEL1P3
gene-EDDM3CP	0	0	gene-EDDM3CP	-0.999157	0.0986476	1	1	148234	0	gene-EDDM3CP
gene-EDDM3DP	0	0	gene-EDDM3DP	-0.999157	0.0986476	1	1	148234	0	gene-EDDM3DP
gene-EEF1A1P1	0	0	gene-EEF1A1P1	-0.999157	0.0986476	1	1	148234	0	gene-EEF1A1P1
gene-EEF1A1P10	0	0	gene-EEF1A1P10	-0.999157	0.0986476	1	1	148234	0	gene-EEF1A1P10
gene-EEF1A1P11	9	3	gene-EEF1A1P11	2.37829	-1.48631	0.591349	1	44837	0	gene-EEF1A1P11
gene-EEF1A1P12	2	3	gene-EEF1A1P12	1.29332	0.68361	0.978075	1	108348	0	gene-EEF1A1P12
gene-EEF1A1P13	16	19	gene-EEF1A1P13	4.12481	0.346575	0.829502	1	80490	0	gene-EEF1A1P13
gene-EEF1A1P14	0	0	gene-EEF1A1P14	-0.999157	0.0986476	1	1	148234	0	gene-EEF1A1P14
gene-EEF1A1P15	0	0	gene-EEF1A1P15	-0.999157	0.0986476	1	1	148234	0	gene-EEF1A1P15
gene-EEF1A1P16	1	0	gene-EEF1A1P16	-0.999157	0.0986476	1	1	148234	0	gene-EEF1A1P16
gene-EEF1A1P17	0	0	gene-EEF1A1P17	-0.999157	0.0986476	1	1	148234	0	gene-EEF1A1P17
gene-EEF1A1P18	0	0	gene-EEF1A1P18	-0.999157	0.0986476	1	1	148234	0	gene-EEF1A1P18
gene-EEF1A1P19	23	19	gene-EEF1A1P19	4.38659	-0.176987	0.924031	1	98536.5	0	gene-EEF1A1P19
gene-EEF1A1P2	0	0	gene-EEF1A1P2	-0.999157	0.0986476	1	1	148234	0	gene-EEF1A1P2
gene-EEF1A1P20	0	0	gene-EEF1A1P20	-0.999157	0.0986476	1	1	148234	0	gene-EEF1A1P20
gene-EEF1A1P22	2	0	gene-EEF1A1P22	-0.999157	-0.901352	0.854224	1	85095	0	gene-EEF1A1P22
gene-EEF1A1P23	0	2	gene-EEF1A1P23	-0.999157	1.09865	0.824896	1	79301	0	gene-EEF1A1P23
gene-EEF1A1P24	0	0	gene-EEF1A1P24	-0.999157	0.0986476	1	1	148234	0	gene-EEF1A1P24
gene-EEF1A1P25	0	0	gene-EEF1A1P25	-0.999157	0.0986476	1	1	148234	0	gene-EEF1A1P25
gene-EEF1A1P26	0	0	gene-EEF1A1P26	-0.999157	0.0986476	1	1	148234	0	gene-EEF1A1P26
gene-EEF1A1P27	0	0	gene-EEF1A1P27	-0.999157	0.0986476	1	1	148234	0	gene-EEF1A1P27
gene-EEF1A1P28	1	0	gene-EEF1A1P28	-0.999157	0.0986476	1	1	148234	0	gene-EEF1A1P28
gene-EEF1A1P29	0	0	gene-EEF1A1P29	-0.999157	0.0986476	1	1	148234	0	gene-EEF1A1P29
gene-EEF1A1P3	6	3	gene-EEF1A1P3	2.08581	-0.901352	0.828562	1	80313.5	0	gene-EEF1A1P3
gene-EEF1A1P30	1	2	gene-EEF1A1P30	0.500843	1.09865	0.984538	1	109996	0	gene-EEF1A1P30
gene-EEF1A1P32	0	0	gene-EEF1A1P32	-0.999157	0.0986476	1	1	148234	0	gene-EEF1A1P32
gene-EEF1A1P33	1	0	gene-EEF1A1P33	-0.999157	0.0986476	1	1	148234	0	gene-EEF1A1P33
gene-EEF1A1P34	0	0	gene-EEF1A1P34	-0.999157	0.0986476	1	1	148234	0	gene-EEF1A1P34
gene-EEF1A1P35	0	0	gene-EEF1A1P35	-0.999157	0.0986476	1	1	148234	0	gene-EEF1A1P35
gene-EEF1A1P36	0	0	gene-EEF1A1P36	-0.999157	0.0986476	1	1	148234	0	gene-EEF1A1P36
gene-EEF1A1P38	0	0	gene-EEF1A1P38	-0.999157	0.0986476	1	1	148234	0	gene-EEF1A1P38
gene-EEF1A1P4	0	0	gene-EEF1A1P4	-0.999157	0.0986476	1	1	148234	0	gene-EEF1A1P4
gene-EEF1A1P41	0	0	gene-EEF1A1P41	-0.999157	0.0986476	1	1	148234	0	gene-EEF1A1P41
gene-EEF1A1P43	0	0	gene-EEF1A1P43	-0.999157	0.0986476	1	1	148234	0	gene-EEF1A1P43
gene-EEF1A1P5	4175	2600	gene-EEF1A1P5	11.6868	-0.584617	0.160576	1	9483	0	gene-EEF1A1P5
gene-EEF1A1P6	382	251	gene-EEF1A1P6	8.27533	-0.507238	0.302346	1	17660	0	gene-EEF1A1P6
gene-EEF1A1P7	0	0	gene-EEF1A1P7	-0.999157	0.0986476	1	1	148234	0	gene-EEF1A1P7
gene-EEF1A1P8	0	1	gene-EEF1A1P8	-0.999157	0.0986476	0.99344	1	113630	0	gene-EEF1A1P8
gene-EEF1A1P9	11	6	gene-EEF1A1P9	3.02304	-0.775822	0.739246	1	65449	0	gene-EEF1A1P9
gene-EEF1B2P1	0	0	gene-EEF1B2P1	-0.999157	0.0986476	1	1	148234	0	gene-EEF1B2P1
gene-EEF1B2P2	0	0	gene-EEF1B2P2	-0.999157	0.0986476	1	1	148234	0	gene-EEF1B2P2
gene-EEF1B2P3	170	162	gene-EEF1B2P3	7.37546	0.0291067	0.970228	1	106705	0	gene-EEF1B2P3
gene-EEF1B2P5	0	0	gene-EEF1B2P5	-0.999157	0.0986476	1	1	148234	0	gene-EEF1B2P5
gene-EEF1B2P6	17	16	gene-EEF1B2P6	4.04457	0.0111847	1	1	148234	0	gene-EEF1B2P6
gene-EEF1B2P7	0	0	gene-EEF1B2P7	-0.999157	0.0986476	1	1	148234	0	gene-EEF1B2P7
gene-EEF1B2P8	0	0	gene-EEF1B2P8	-0.999157	0.0986476	1	1	148234	0	gene-EEF1B2P8
gene-EEF1DP1	0	0	gene-EEF1DP1	-0.999157	0.0986476	1	1	148234	0	gene-EEF1DP1
gene-EEF1DP1-2	4	6	gene-EEF1DP1-2	2.29332	0.68361	0.869335	1	88442.5	0	gene-EEF1DP1-2
gene-EEF1DP2	7	10	gene-EEF1DP2	3.06548	0.613221	0.802588	1	75415	0	gene-EEF1DP2
gene-EEF1DP4	0	0	gene-EEF1DP4	-0.999157	0.0986476	1	1	148234	0	gene-EEF1DP4
gene-EEF1DP5	0	0	gene-EEF1DP5	-0.999157	0.0986476	1	1	148234	0	gene-EEF1DP5
gene-EEF1DP8	0	0	gene-EEF1DP8	-0.999157	0.0986476	1	1	148234	0	gene-EEF1DP8
gene-EEF1E1P1	0	3	gene-EEF1E1P1	-0.999157	1.68361	0.670236	1	55066.5	0	gene-EEF1E1P1
gene-EEF1GP1	2	0	gene-EEF1GP1	-0.999157	-0.901352	0.854224	1	85095	0	gene-EEF1GP1
gene-EEF1GP2	0	0	gene-EEF1GP2	-0.999157	0.0986476	1	1	148234	0	gene-EEF1GP2
gene-EEF1GP3	0	0	gene-EEF1GP3	-0.999157	0.0986476	1	1	148234	0	gene-EEF1GP3
gene-EEF1GP4	0	0	gene-EEF1GP4	-0.999157	0.0986476	1	1	148234	0	gene-EEF1GP4
gene-EEF1GP5	4	4	gene-EEF1GP5	2.00084	0.0986476	1	1	148234	0	gene-EEF1GP5
gene-EEF1GP7	0	0	gene-EEF1GP7	-0.999157	0.0986476	1	1	148234	0	gene-EEF1GP7
gene-EEF1GP8	0	0	gene-EEF1GP8	-0.999157	0.0986476	1	1	148234	0	gene-EEF1GP8
gene-EFCAB14P1	0	0	gene-EFCAB14P1	-0.999157	0.0986476	1	1	148234	0	gene-EFCAB14P1
gene-EGLN1P1	11	9	gene-EGLN1P1	3.31552	-0.190859	0.977727	1	108033	0	gene-EGLN1P1
gene-EGLN3P1	0	0	gene-EGLN3P1	-0.999157	0.0986476	1	1	148234	0	gene-EGLN3P1
gene-EI24P1	0	0	gene-EI24P1	-0.999157	0.0986476	1	1	148234	0	gene-EI24P1
gene-EI24P2	0	0	gene-EI24P2	-0.999157	0.0986476	1	1	148234	0	gene-EI24P2
gene-EI24P3	0	0	gene-EI24P3	-0.999157	0.0986476	1	1	148234	0	gene-EI24P3
gene-EI24P3-2	0	0	gene-EI24P3-2	-0.999157	0.0986476	1	1	148234	0	gene-EI24P3-2
gene-EI24P4	0	0	gene-EI24P4	-0.999157	0.0986476	1	1	148234	0	gene-EI24P4
gene-EIF1AXP1	258	318	gene-EIF1AXP1	8.1629	0.400303	0.422532	1	27356	0	gene-EIF1AXP1
gene-EIF1P1	0	0	gene-EIF1P1	-0.999157	0.0986476	1	1	148234	0	gene-EIF1P1
gene-EIF1P2	0	0	gene-EIF1P2	-0.999157	0.0986476	1	1	148234	0	gene-EIF1P2
gene-EIF1P3	1	0	gene-EIF1P3	-0.999157	0.0986476	1	1	148234	0	gene-EIF1P3
gene-EIF1P6	2	1	gene-EIF1P6	0.500843	-0.901352	1	1	148234	0	gene-EIF1P6
gene-EIF1P7	0	0	gene-EIF1P7	-0.999157	0.0986476	1	1	148234	0	gene-EIF1P7
gene-EIF2S2P1	0	0	gene-EIF2S2P1	-0.999157	0.0986476	1	1	148234	0	gene-EIF2S2P1
gene-EIF2S2P1-2	0	0	gene-EIF2S2P1-2	-0.999157	0.0986476	1	1	148234	0	gene-EIF2S2P1-2
gene-EIF2S2P2	2	3	gene-EIF2S2P2	1.29332	0.68361	0.978075	1	108348	0	gene-EIF2S2P2
gene-EIF2S2P3	0	1	gene-EIF2S2P3	-0.999157	0.0986476	0.99344	1	113630	0	gene-EIF2S2P3
gene-EIF2S2P4	192	206	gene-EIF2S2P4	7.63657	0.200186	0.713875	1	61640	0	gene-EIF2S2P4
gene-EIF2S2P5	0	0	gene-EIF2S2P5	-0.999157	0.0986476	1	1	148234	0	gene-EIF2S2P5
gene-EIF2S2P6	0	0	gene-EIF2S2P6	-0.999157	0.0986476	1	1	148234	0	gene-EIF2S2P6
gene-EIF2S2P7	0	0	gene-EIF2S2P7	-0.999157	0.0986476	1	1	148234	0	gene-EIF2S2P7
gene-EIF3EP1	2	3	gene-EIF3EP1	1.29332	0.68361	0.978075	1	108348	0	gene-EIF3EP1
gene-EIF3EP3	11	7	gene-EIF3EP3	3.13424	-0.553429	0.822295	1	78533.5	0	gene-EIF3EP3
gene-EIF3FP1	0	0	gene-EIF3FP1	-0.999157	0.0986476	1	1	148234	0	gene-EIF3FP1
gene-EIF3FP2	0	1	gene-EIF3FP2	-0.999157	0.0986476	0.99344	1	113630	0	gene-EIF3FP2
gene-EIF3FP2-2	0	0	gene-EIF3FP2-2	-0.999157	0.0986476	1	1	148234	0	gene-EIF3FP2-2
gene-EIF3FP3	308	251	gene-EIF3FP3	8.12001	-0.196595	0.699134	1	59089	0	gene-EIF3FP3
gene-EIF3KP1	0	0	gene-EIF3KP1	-0.999157	0.0986476	1	1	148234	0	gene-EIF3KP1
gene-EIF3KP2	0	0	gene-EIF3KP2	-0.999157	0.0986476	1	1	148234	0	gene-EIF3KP2
gene-EIF3KP3	0	0	gene-EIF3KP3	-0.999157	0.0986476	1	1	148234	0	gene-EIF3KP3
gene-EIF3LP1	0	1	gene-EIF3LP1	-0.999157	0.0986476	0.99344	1	113630	0	gene-EIF3LP1
gene-EIF3LP2	1	4	gene-EIF3LP2	1.00084	2.09865	0.721393	1	62833.5	0	gene-EIF3LP2
gene-EIF3LP3	1	1	gene-EIF3LP3	0.000842993	0.0986476	1	1	148234	0	gene-EIF3LP3
gene-EIF4A1P1	0	0	gene-EIF4A1P1	-0.999157	0.0986476	1	1	148234	0	gene-EIF4A1P1
gene-EIF4A1P10	180	189	gene-EIF4A1P10	7.52789	0.169037	0.762919	1	69021.5	0	gene-EIF4A1P10
gene-EIF4A1P11	0	0	gene-EIF4A1P11	-0.999157	0.0986476	1	1	148234	0	gene-EIF4A1P11
gene-EIF4A1P13	0	0	gene-EIF4A1P13	-0.999157	0.0986476	1	1	148234	0	gene-EIF4A1P13
gene-EIF4A1P2	0	7	gene-EIF4A1P2	-0.999157	2.906	0.276825	1	16008	0	gene-EIF4A1P2
gene-EIF4A1P3	0	0	gene-EIF4A1P3	-0.999157	0.0986476	1	1	148234	0	gene-EIF4A1P3
gene-EIF4A1P4	1	1	gene-EIF4A1P4	0.000842993	0.0986476	1	1	148234	0	gene-EIF4A1P4
gene-EIF4A1P5	0	0	gene-EIF4A1P5	-0.999157	0.0986476	1	1	148234	0	gene-EIF4A1P5
gene-EIF4A1P6	0	0	gene-EIF4A1P6	-0.999157	0.0986476	1	1	148234	0	gene-EIF4A1P6
gene-EIF4A1P7	0	1	gene-EIF4A1P7	-0.999157	0.0986476	0.99344	1	113630	0	gene-EIF4A1P7
gene-EIF4A1P8	0	0	gene-EIF4A1P8	-0.999157	0.0986476	1	1	148234	0	gene-EIF4A1P8
gene-EIF4A1P9	0	0	gene-EIF4A1P9	-0.999157	0.0986476	1	1	148234	0	gene-EIF4A1P9
gene-EIF4A2P1	0	0	gene-EIF4A2P1	-0.999157	0.0986476	1	1	148234	0	gene-EIF4A2P1
gene-EIF4A2P2	2	0	gene-EIF4A2P2	-0.999157	-0.901352	0.854224	1	85095	0	gene-EIF4A2P2
gene-EIF4A2P3	0	0	gene-EIF4A2P3	-0.999157	0.0986476	1	1	148234	0	gene-EIF4A2P3
gene-EIF4A2P4	0	0	gene-EIF4A2P4	-0.999157	0.0986476	1	1	148234	0	gene-EIF4A2P4
gene-EIF4A3P1	0	0	gene-EIF4A3P1	-0.999157	0.0986476	1	1	148234	0	gene-EIF4A3P1
gene-EIF4BP1	0	0	gene-EIF4BP1	-0.999157	0.0986476	1	1	148234	0	gene-EIF4BP1
gene-EIF4BP2	0	0	gene-EIF4BP2	-0.999157	0.0986476	1	1	148234	0	gene-EIF4BP2
gene-EIF4BP3	10	17	gene-EIF4BP3	3.70554	0.864182	0.590088	1	44638.5	0	gene-EIF4BP3
gene-EIF4BP4	0	0	gene-EIF4BP4	-0.999157	0.0986476	1	1	148234	0	gene-EIF4BP4
gene-EIF4BP5	0	0	gene-EIF4BP5	-0.999157	0.0986476	1	1	148234	0	gene-EIF4BP5
gene-EIF4BP6	92	58	gene-EIF4BP6	6.19161	-0.566933	0.425116	1	27617	0	gene-EIF4BP6
gene-EIF4BP7	137	115	gene-EIF4BP7	6.9726	-0.153894	0.80786	1	76411.5	0	gene-EIF4BP7
gene-EIF4BP8	0	0	gene-EIF4BP8	-0.999157	0.0986476	1	1	148234	0	gene-EIF4BP8
gene-EIF4BP9	0	0	gene-EIF4BP9	-0.999157	0.0986476	1	1	148234	0	gene-EIF4BP9
gene-EIF4E2P1	0	0	gene-EIF4E2P1	-0.999157	0.0986476	1	1	148234	0	gene-EIF4E2P1
gene-EIF4E2P2	0	0	gene-EIF4E2P2	-0.999157	0.0986476	1	1	148234	0	gene-EIF4E2P2
gene-EIF4EBP1P2	0	0	gene-EIF4EBP1P2	-0.999157	0.0986476	1	1	148234	0	gene-EIF4EBP1P2
gene-EIF4EBP2P1	0	0	gene-EIF4EBP2P1	-0.999157	0.0986476	1	1	148234	0	gene-EIF4EBP2P1
gene-EIF4EBP2P2	0	0	gene-EIF4EBP2P2	-0.999157	0.0986476	1	1	148234	0	gene-EIF4EBP2P2
gene-EIF4EBP2P3	0	0	gene-EIF4EBP2P3	-0.999157	0.0986476	1	1	148234	0	gene-EIF4EBP2P3
gene-EIF4EP1	0	0	gene-EIF4EP1	-0.999157	0.0986476	1	1	148234	0	gene-EIF4EP1
gene-EIF4EP2	42	51	gene-EIF4EP2	5.53321	0.378756	0.666506	1	54423.5	0	gene-EIF4EP2
gene-EIF4EP3	0	0	gene-EIF4EP3	-0.999157	0.0986476	1	1	148234	0	gene-EIF4EP3
gene-EIF4EP5	1	0	gene-EIF4EP5	-0.999157	0.0986476	1	1	148234	0	gene-EIF4EP5
gene-EIF4HP1	77	61	gene-EIF4HP1	6.0996	-0.237402	0.757862	1	68266	0	gene-EIF4HP1
gene-EIF4HP2	4	2	gene-EIF4HP2	1.50084	-0.901352	0.906628	1	95306	0	gene-EIF4HP2
gene-EIF5A2P1	0	1	gene-EIF5A2P1	-0.999157	0.0986476	0.99344	1	113630	0	gene-EIF5A2P1
gene-EIF5AP3	5	4	gene-EIF5AP3	2.16181	-0.223281	1	1	148234	0	gene-EIF5AP3
gene-EIF5AP4	92	85	gene-EIF5AP4	6.46732	-0.0155234	1	1	148234	0	gene-EIF5AP4
gene-EIF5P1	0	0	gene-EIF5P1	-0.999157	0.0986476	1	1	148234	0	gene-EIF5P1
gene-ELF2P1	7	1	gene-ELF2P1	1.40452	-2.70871	0.490147	1	33708	0	gene-ELF2P1
gene-ELF2P2	2	0	gene-ELF2P2	-0.999157	-0.901352	0.854224	1	85095	0	gene-ELF2P2
gene-ELF2P3	1	0	gene-ELF2P3	-0.999157	0.0986476	1	1	148234	0	gene-ELF2P3
gene-ELF2P4	0	0	gene-ELF2P4	-0.999157	0.0986476	1	1	148234	0	gene-ELF2P4
gene-ELK1P1	0	0	gene-ELK1P1	-0.999157	0.0986476	1	1	148234	0	gene-ELK1P1
gene-ELK2BP	0	0	gene-ELK2BP	-0.999157	0.0986476	1	1	148234	0	gene-ELK2BP
gene-ELK2BP-2	0	0	gene-ELK2BP-2	-0.999157	0.0986476	1	1	148234	0	gene-ELK2BP-2
gene-ELL2P1	2	4	gene-ELL2P1	1.50084	1.09865	0.856582	1	86231.5	0	gene-ELL2P1
gene-ELMO2P1	0	0	gene-ELMO2P1	-0.999157	0.0986476	1	1	148234	0	gene-ELMO2P1
gene-ELMO2P1-2	0	0	gene-ELMO2P1-2	-0.999157	0.0986476	1	1	148234	0	gene-ELMO2P1-2
gene-ELMO2P1-3	0	0	gene-ELMO2P1-3	-0.999157	0.0986476	1	1	148234	0	gene-ELMO2P1-3
gene-ELMO2P1-4	0	0	gene-ELMO2P1-4	-0.999157	0.0986476	1	1	148234	0	gene-ELMO2P1-4
gene-ELOBP1	0	0	gene-ELOBP1	-0.999157	0.0986476	1	1	148234	0	gene-ELOBP1
gene-ELOBP2	0	0	gene-ELOBP2	-0.999157	0.0986476	1	1	148234	0	gene-ELOBP2
gene-ELOCP19	15	3	gene-ELOCP19	2.74677	-2.22328	0.285839	1	16609.5	0	gene-ELOCP19
gene-ELOCP2	26	40	gene-ELOCP2	5.01203	0.720136	0.466869	1	31167.5	0	gene-ELOCP2
gene-ELOCP20	0	0	gene-ELOCP20	-0.999157	0.0986476	1	1	148234	0	gene-ELOCP20
gene-ELOCP21	1	0	gene-ELOCP21	-0.999157	0.0986476	1	1	148234	0	gene-ELOCP21
gene-ELOCP27	0	0	gene-ELOCP27	-0.999157	0.0986476	1	1	148234	0	gene-ELOCP27
gene-ELOCP29	0	0	gene-ELOCP29	-0.999157	0.0986476	1	1	148234	0	gene-ELOCP29
gene-ELOCP3	0	0	gene-ELOCP3	-0.999157	0.0986476	1	1	148234	0	gene-ELOCP3
gene-ELOCP30	0	0	gene-ELOCP30	-0.999157	0.0986476	1	1	148234	0	gene-ELOCP30
gene-ELOCP31	0	0	gene-ELOCP31	-0.999157	0.0986476	1	1	148234	0	gene-ELOCP31
gene-ELOCP32	0	0	gene-ELOCP32	-0.999157	0.0986476	1	1	148234	0	gene-ELOCP32
gene-ENO1P1	37	39	gene-ENO1P1	5.24827	0.174596	0.875528	1	89365.5	0	gene-ENO1P1
gene-ENO1P4	13	8	gene-ENO1P4	3.35106	-0.601792	0.773492	1	71136	0	gene-ENO1P4
gene-ENSAP1	0	0	gene-ENSAP1	-0.999157	0.0986476	1	1	148234	0	gene-ENSAP1
gene-ENSAP2	21	15	gene-ENSAP2	4.15045	-0.386779	0.80211	1	75314.5	0	gene-ENSAP2
gene-ENSAP3	0	0	gene-ENSAP3	-0.999157	0.0986476	1	1	148234	0	gene-ENSAP3
gene-ENTR1P1	0	0	gene-ENTR1P1	-0.999157	0.0986476	1	1	148234	0	gene-ENTR1P1
gene-ENTR1P2	0	0	gene-ENTR1P2	-0.999157	0.0986476	1	1	148234	0	gene-ENTR1P2
gene-EPS15P1	0	0	gene-EPS15P1	-0.999157	0.0986476	1	1	148234	0	gene-EPS15P1
gene-ERHP1	1	3	gene-ERHP1	0.793324	1.68361	0.844913	1	82961.5	0	gene-ERHP1
gene-ERHP2	0	0	gene-ERHP2	-0.999157	0.0986476	1	1	148234	0	gene-ERHP2
gene-ERP29P1	0	2	gene-ERP29P1	-0.999157	1.09865	0.824896	1	79301	0	gene-ERP29P1
gene-ESRRAP1	0	0	gene-ESRRAP1	-0.999157	0.0986476	1	1	148234	0	gene-ESRRAP1
gene-ESRRAP2	0	0	gene-ESRRAP2	-0.999157	0.0986476	1	1	148234	0	gene-ESRRAP2
gene-ETF1P1	0	0	gene-ETF1P1	-0.999157	0.0986476	1	1	148234	0	gene-ETF1P1
gene-ETF1P1-2	0	0	gene-ETF1P1-2	-0.999157	0.0986476	1	1	148234	0	gene-ETF1P1-2
gene-ETF1P1-3	0	0	gene-ETF1P1-3	-0.999157	0.0986476	1	1	148234	0	gene-ETF1P1-3
gene-ETF1P1-4	0	0	gene-ETF1P1-4	-0.999157	0.0986476	1	1	148234	0	gene-ETF1P1-4
gene-ETF1P1-5	0	0	gene-ETF1P1-5	-0.999157	0.0986476	1	1	148234	0	gene-ETF1P1-5
gene-ETF1P1-6	0	0	gene-ETF1P1-6	-0.999157	0.0986476	1	1	148234	0	gene-ETF1P1-6
gene-ETF1P1-7	0	0	gene-ETF1P1-7	-0.999157	0.0986476	1	1	148234	0	gene-ETF1P1-7
gene-ETF1P1-8	0	0	gene-ETF1P1-8	-0.999157	0.0986476	1	1	148234	0	gene-ETF1P1-8
gene-ETF1P2	1	0	gene-ETF1P2	-0.999157	0.0986476	1	1	148234	0	gene-ETF1P2
gene-ETF1P3	0	0	gene-ETF1P3	-0.999157	0.0986476	1	1	148234	0	gene-ETF1P3
gene-EXOC5P1	11	5	gene-EXOC5P1	2.89152	-1.03886	0.652575	1	52466	0	gene-EXOC5P1
gene-EXOC7P1	0	0	gene-EXOC7P1	-0.999157	0.0986476	1	1	148234	0	gene-EXOC7P1
gene-EXOGP1	0	0	gene-EXOGP1	-0.999157	0.0986476	1	1	148234	0	gene-EXOGP1
gene-EXOSC3P1	0	1	gene-EXOSC3P1	-0.999157	0.0986476	0.99344	1	113630	0	gene-EXOSC3P1
gene-EXOSC3P2	1	0	gene-EXOSC3P2	-0.999157	0.0986476	1	1	148234	0	gene-EXOSC3P2
gene-EXTL2P1	0	0	gene-EXTL2P1	-0.999157	0.0986476	1	1	148234	0	gene-EXTL2P1
gene-EZH2P1	0	0	gene-EZH2P1	-0.999157	0.0986476	1	1	148234	0	gene-EZH2P1
gene-FABP3P2	0	0	gene-FABP3P2	-0.999157	0.0986476	1	1	148234	0	gene-FABP3P2
gene-FABP5P1	1	3	gene-FABP5P1	0.793324	1.68361	0.844913	1	82961.5	0	gene-FABP5P1
gene-FABP5P10	0	0	gene-FABP5P10	-0.999157	0.0986476	1	1	148234	0	gene-FABP5P10
gene-FABP5P11	0	0	gene-FABP5P11	-0.999157	0.0986476	1	1	148234	0	gene-FABP5P11
gene-FABP5P12	0	0	gene-FABP5P12	-0.999157	0.0986476	1	1	148234	0	gene-FABP5P12
gene-FABP5P13	0	0	gene-FABP5P13	-0.999157	0.0986476	1	1	148234	0	gene-FABP5P13
gene-FABP5P13-2	0	0	gene-FABP5P13-2	-0.999157	0.0986476	1	1	148234	0	gene-FABP5P13-2
gene-FABP5P13-3	0	0	gene-FABP5P13-3	-0.999157	0.0986476	1	1	148234	0	gene-FABP5P13-3
gene-FABP5P13-4	0	0	gene-FABP5P13-4	-0.999157	0.0986476	1	1	148234	0	gene-FABP5P13-4
gene-FABP5P2	1	0	gene-FABP5P2	-0.999157	0.0986476	1	1	148234	0	gene-FABP5P2
gene-FABP5P4	0	0	gene-FABP5P4	-0.999157	0.0986476	1	1	148234	0	gene-FABP5P4
gene-FABP5P7	58	84	gene-FABP5P7	6.12599	0.632984	0.378426	1	23338.5	0	gene-FABP5P7
gene-FABP5P8	0	0	gene-FABP5P8	-0.999157	0.0986476	1	1	148234	0	gene-FABP5P8
gene-FABP5P9	3	1	gene-FABP5P9	0.793324	-1.48631	0.884624	1	91613	0	gene-FABP5P9
gene-FABP7P1	0	0	gene-FABP7P1	-0.999157	0.0986476	1	1	148234	0	gene-FABP7P1
gene-FABP7P1-2	0	0	gene-FABP7P1-2	-0.999157	0.0986476	1	1	148234	0	gene-FABP7P1-2
gene-FABP7P2	0	0	gene-FABP7P2	-0.999157	0.0986476	1	1	148234	0	gene-FABP7P2
gene-FAF2P1	0	0	gene-FAF2P1	-0.999157	0.0986476	1	1	148234	0	gene-FAF2P1
gene-FAHD2P1	0	0	gene-FAHD2P1	-0.999157	0.0986476	1	1	148234	0	gene-FAHD2P1
gene-FAM106DP	0	0	gene-FAM106DP	-0.999157	0.0986476	1	1	148234	0	gene-FAM106DP
gene-FAM136BP	0	0	gene-FAM136BP	-0.999157	0.0986476	1	1	148234	0	gene-FAM136BP
gene-FAM149B1P1	0	0	gene-FAM149B1P1	-0.999157	0.0986476	1	1	148234	0	gene-FAM149B1P1
gene-FAM177A1P1	0	0	gene-FAM177A1P1	-0.999157	0.0986476	1	1	148234	0	gene-FAM177A1P1
gene-FAM183DP	0	0	gene-FAM183DP	-0.999157	0.0986476	1	1	148234	0	gene-FAM183DP
gene-FAM192BP	2	0	gene-FAM192BP	-0.999157	-0.901352	0.854224	1	85095	0	gene-FAM192BP
gene-FAM204BP	0	1	gene-FAM204BP	-0.999157	0.0986476	0.99344	1	113630	0	gene-FAM204BP
gene-FAM204DP	0	0	gene-FAM204DP	-0.999157	0.0986476	1	1	148234	0	gene-FAM204DP
gene-FAM207BP	12	8	gene-FAM207BP	3.29332	-0.486315	0.835815	1	81319	0	gene-FAM207BP
gene-FAM207CP	0	0	gene-FAM207CP	-0.999157	0.0986476	1	1	148234	0	gene-FAM207CP
gene-FAM210CP	0	0	gene-FAM210CP	-0.999157	0.0986476	1	1	148234	0	gene-FAM210CP
gene-FAM210CP-2	0	0	gene-FAM210CP-2	-0.999157	0.0986476	1	1	148234	0	gene-FAM210CP-2
gene-FAM217AP1	1	0	gene-FAM217AP1	-0.999157	0.0986476	1	1	148234	0	gene-FAM217AP1
gene-FAM218BP	0	0	gene-FAM218BP	-0.999157	0.0986476	1	1	148234	0	gene-FAM218BP
gene-FAM21FP	3	3	gene-FAM21FP	1.58581	0.0986476	1	1	148234	0	gene-FAM21FP
gene-FAM32BP	0	0	gene-FAM32BP	-0.999157	0.0986476	1	1	148234	0	gene-FAM32BP
gene-FAM3C2	9	15	gene-FAM3C2	3.53925	0.835613	0.631251	1	49659	0	gene-FAM3C2
gene-FAM47DP	0	0	gene-FAM47DP	-0.999157	0.0986476	1	1	148234	0	gene-FAM47DP
gene-FAM86GP	2	1	gene-FAM86GP	0.500843	-0.901352	1	1	148234	0	gene-FAM86GP
gene-FAM86LP	0	0	gene-FAM86LP	-0.999157	0.0986476	1	1	148234	0	gene-FAM86LP
gene-FAM86MP	1	0	gene-FAM86MP	-0.999157	0.0986476	1	1	148234	0	gene-FAM86MP
gene-FAM8A2P	0	0	gene-FAM8A2P	-0.999157	0.0986476	1	1	148234	0	gene-FAM8A2P
gene-FAM8A2P-2	0	0	gene-FAM8A2P-2	-0.999157	0.0986476	1	1	148234	0	gene-FAM8A2P-2
gene-FAM8A3P	0	0	gene-FAM8A3P	-0.999157	0.0986476	1	1	148234	0	gene-FAM8A3P
gene-FAM8A4P	0	0	gene-FAM8A4P	-0.999157	0.0986476	1	1	148234	0	gene-FAM8A4P
gene-FAM8A5P-2	0	0	gene-FAM8A5P-2	-0.999157	0.0986476	1	1	148234	0	gene-FAM8A5P-2
gene-FAM8A6P	0	0	gene-FAM8A6P	-0.999157	0.0986476	1	1	148234	0	gene-FAM8A6P
gene-FAM90A11P	0	0	gene-FAM90A11P	-0.999157	0.0986476	1	1	148234	0	gene-FAM90A11P
gene-FAM90A12P	0	0	gene-FAM90A12P	-0.999157	0.0986476	1	1	148234	0	gene-FAM90A12P
gene-FAM90A13P	0	0	gene-FAM90A13P	-0.999157	0.0986476	1	1	148234	0	gene-FAM90A13P
gene-FAM90A14P	0	0	gene-FAM90A14P	-0.999157	0.0986476	1	1	148234	0	gene-FAM90A14P
gene-FAM90A15P	0	0	gene-FAM90A15P	-0.999157	0.0986476	1	1	148234	0	gene-FAM90A15P
gene-FAM90A16P	0	0	gene-FAM90A16P	-0.999157	0.0986476	1	1	148234	0	gene-FAM90A16P
gene-FAM90A17P	0	0	gene-FAM90A17P	-0.999157	0.0986476	1	1	148234	0	gene-FAM90A17P
gene-FAM90A18P	0	0	gene-FAM90A18P	-0.999157	0.0986476	1	1	148234	0	gene-FAM90A18P
gene-FAM90A19P	0	0	gene-FAM90A19P	-0.999157	0.0986476	1	1	148234	0	gene-FAM90A19P
gene-FAM90A20P	0	0	gene-FAM90A20P	-0.999157	0.0986476	1	1	148234	0	gene-FAM90A20P
gene-FAM90A21P	0	0	gene-FAM90A21P	-0.999157	0.0986476	1	1	148234	0	gene-FAM90A21P
gene-FAM90A21P-2	0	0	gene-FAM90A21P-2	-0.999157	0.0986476	1	1	148234	0	gene-FAM90A21P-2
gene-FAM90A22P	0	0	gene-FAM90A22P	-0.999157	0.0986476	1	1	148234	0	gene-FAM90A22P
gene-FAM90A22P-2	0	0	gene-FAM90A22P-2	-0.999157	0.0986476	1	1	148234	0	gene-FAM90A22P-2
gene-FAM90A23P	0	0	gene-FAM90A23P	-0.999157	0.0986476	1	1	148234	0	gene-FAM90A23P
gene-FAM90A23P-2	0	0	gene-FAM90A23P-2	-0.999157	0.0986476	1	1	148234	0	gene-FAM90A23P-2
gene-FAM90A24P	0	0	gene-FAM90A24P	-0.999157	0.0986476	1	1	148234	0	gene-FAM90A24P
gene-FAM90A3P	0	0	gene-FAM90A3P	-0.999157	0.0986476	1	1	148234	0	gene-FAM90A3P
gene-FAM90A4P	0	0	gene-FAM90A4P	-0.999157	0.0986476	1	1	148234	0	gene-FAM90A4P
gene-FAM90A5P	0	0	gene-FAM90A5P	-0.999157	0.0986476	1	1	148234	0	gene-FAM90A5P
gene-FAM90A6P	0	0	gene-FAM90A6P	-0.999157	0.0986476	1	1	148234	0	gene-FAM90A6P
gene-FAM90A6P-3	0	0	gene-FAM90A6P-3	-0.999157	0.0986476	1	1	148234	0	gene-FAM90A6P-3
gene-FAM90A8P	0	0	gene-FAM90A8P	-0.999157	0.0986476	1	1	148234	0	gene-FAM90A8P
gene-FAM90A9P	0	0	gene-FAM90A9P	-0.999157	0.0986476	1	1	148234	0	gene-FAM90A9P
gene-FAM92A1P1	48	81	gene-FAM92A1P1	5.96325	0.853535	0.249216	1	14173	0	gene-FAM92A1P1
gene-FAM96AP2	0	0	gene-FAM96AP2	-0.999157	0.0986476	1	1	148234	0	gene-FAM96AP2
gene-FANCD2P1	4	7	gene-FANCD2P1	2.40452	0.906003	0.778674	1	71826.5	0	gene-FANCD2P1
gene-FANCD2P2	0	2	gene-FANCD2P2	-0.999157	1.09865	0.824896	1	79301	0	gene-FANCD2P2
gene-FANCD2P2-2	1	3	gene-FANCD2P2-2	0.793324	1.68361	0.844913	1	82961.5	0	gene-FANCD2P2-2
gene-FAR1P1	0	1	gene-FAR1P1	-0.999157	0.0986476	0.99344	1	113630	0	gene-FAR1P1
gene-FAR2P4	0	0	gene-FAR2P4	-0.999157	0.0986476	1	1	148234	0	gene-FAR2P4
gene-FARSBP1	0	0	gene-FARSBP1	-0.999157	0.0986476	1	1	148234	0	gene-FARSBP1
gene-FAT1P1	0	0	gene-FAT1P1	-0.999157	0.0986476	1	1	148234	0	gene-FAT1P1
gene-FAUP1	5	5	gene-FAUP1	2.32277	0.0986476	1	1	148234	0	gene-FAUP1
gene-FAUP2	0	0	gene-FAUP2	-0.999157	0.0986476	1	1	148234	0	gene-FAUP2
gene-FBP2P1	0	0	gene-FBP2P1	-0.999157	0.0986476	1	1	148234	0	gene-FBP2P1
gene-FBXO36P1	0	2	gene-FBXO36P1	-0.999157	1.09865	0.824896	1	79301	0	gene-FBXO36P1
gene-FCF1P1	0	0	gene-FCF1P1	-0.999157	0.0986476	1	1	148234	0	gene-FCF1P1
gene-FCF1P11	0	0	gene-FCF1P11	-0.999157	0.0986476	1	1	148234	0	gene-FCF1P11
gene-FCF1P3	0	0	gene-FCF1P3	-0.999157	0.0986476	1	1	148234	0	gene-FCF1P3
gene-FCF1P6	0	0	gene-FCF1P6	-0.999157	0.0986476	1	1	148234	0	gene-FCF1P6
gene-FCF1P7	1	0	gene-FCF1P7	-0.999157	0.0986476	1	1	148234	0	gene-FCF1P7
gene-FCF1P7-2	0	0	gene-FCF1P7-2	-0.999157	0.0986476	1	1	148234	0	gene-FCF1P7-2
gene-FCF1P8	0	0	gene-FCF1P8	-0.999157	0.0986476	1	1	148234	0	gene-FCF1P8
gene-FCRL6P1	1	0	gene-FCRL6P1	-0.999157	0.0986476	1	1	148234	0	gene-FCRL6P1
gene-FDPSP1	1	1	gene-FDPSP1	0.000842993	0.0986476	1	1	148234	0	gene-FDPSP1
gene-FDPSP10	0	0	gene-FDPSP10	-0.999157	0.0986476	1	1	148234	0	gene-FDPSP10
gene-FDPSP3	1	0	gene-FDPSP3	-0.999157	0.0986476	1	1	148234	0	gene-FDPSP3
gene-FDPSP4	0	1	gene-FDPSP4	-0.999157	0.0986476	0.99344	1	113630	0	gene-FDPSP4
gene-FDPSP5	0	0	gene-FDPSP5	-0.999157	0.0986476	1	1	148234	0	gene-FDPSP5
gene-FDPSP6	0	0	gene-FDPSP6	-0.999157	0.0986476	1	1	148234	0	gene-FDPSP6
gene-FDPSP7	0	0	gene-FDPSP7	-0.999157	0.0986476	1	1	148234	0	gene-FDPSP7
gene-FDPSP8	0	2	gene-FDPSP8	-0.999157	1.09865	0.824896	1	79301	0	gene-FDPSP8
gene-FDPSP9	0	0	gene-FDPSP9	-0.999157	0.0986476	1	1	148234	0	gene-FDPSP9
gene-FDX1P1	1	1	gene-FDX1P1	0.000842993	0.0986476	1	1	148234	0	gene-FDX1P1
gene-FDX1P2	0	0	gene-FDX1P2	-0.999157	0.0986476	1	1	148234	0	gene-FDX1P2
gene-FECHP1	0	0	gene-FECHP1	-0.999157	0.0986476	1	1	148234	0	gene-FECHP1
gene-FEM1AP1	0	0	gene-FEM1AP1	-0.999157	0.0986476	1	1	148234	0	gene-FEM1AP1
gene-FEM1AP2	0	0	gene-FEM1AP2	-0.999157	0.0986476	1	1	148234	0	gene-FEM1AP2
gene-FEM1AP3	0	0	gene-FEM1AP3	-0.999157	0.0986476	1	1	148234	0	gene-FEM1AP3
gene-FEM1AP4	0	0	gene-FEM1AP4	-0.999157	0.0986476	1	1	148234	0	gene-FEM1AP4
gene-FEN1P1	0	0	gene-FEN1P1	-0.999157	0.0986476	1	1	148234	0	gene-FEN1P1
gene-FERP1	0	0	gene-FERP1	-0.999157	0.0986476	1	1	148234	0	gene-FERP1
gene-FGF7P1	0	0	gene-FGF7P1	-0.999157	0.0986476	1	1	148234	0	gene-FGF7P1
gene-FGF7P2	0	0	gene-FGF7P2	-0.999157	0.0986476	1	1	148234	0	gene-FGF7P2
gene-FGF7P4	0	0	gene-FGF7P4	-0.999157	0.0986476	1	1	148234	0	gene-FGF7P4
gene-FGF7P5	0	0	gene-FGF7P5	-0.999157	0.0986476	1	1	148234	0	gene-FGF7P5
gene-FGF7P7	0	0	gene-FGF7P7	-0.999157	0.0986476	1	1	148234	0	gene-FGF7P7
gene-FGF7P8	0	0	gene-FGF7P8	-0.999157	0.0986476	1	1	148234	0	gene-FGF7P8
gene-FHP1	0	0	gene-FHP1	-0.999157	0.0986476	1	1	148234	0	gene-FHP1
gene-FKBP1AP2	0	0	gene-FKBP1AP2	-0.999157	0.0986476	1	1	148234	0	gene-FKBP1AP2
gene-FKBP1AP3	0	0	gene-FKBP1AP3	-0.999157	0.0986476	1	1	148234	0	gene-FKBP1AP3
gene-FKBP1AP4	0	0	gene-FKBP1AP4	-0.999157	0.0986476	1	1	148234	0	gene-FKBP1AP4
gene-FKBP1BP1	0	0	gene-FKBP1BP1	-0.999157	0.0986476	1	1	148234	0	gene-FKBP1BP1
gene-FKBP1C	155	150	gene-FKBP1C	7.25331	0.0513419	0.940137	1	101266	0	gene-FKBP1C
gene-FKBP4P1	1	0	gene-FKBP4P1	-0.999157	0.0986476	1	1	148234	0	gene-FKBP4P1
gene-FKBP4P2	0	0	gene-FKBP4P2	-0.999157	0.0986476	1	1	148234	0	gene-FKBP4P2
gene-FKBP4P6	0	0	gene-FKBP4P6	-0.999157	0.0986476	1	1	148234	0	gene-FKBP4P6
gene-FKBP4P7	0	0	gene-FKBP4P7	-0.999157	0.0986476	1	1	148234	0	gene-FKBP4P7
gene-FKBP4P8	0	0	gene-FKBP4P8	-0.999157	0.0986476	1	1	148234	0	gene-FKBP4P8
gene-FLT1P1	0	0	gene-FLT1P1	-0.999157	0.0986476	1	1	148234	0	gene-FLT1P1
gene-FLYWCH1P1	0	0	gene-FLYWCH1P1	-0.999157	0.0986476	1	1	148234	0	gene-FLYWCH1P1
gene-FNTAP1	0	1	gene-FNTAP1	-0.999157	0.0986476	0.99344	1	113630	0	gene-FNTAP1
gene-FNTAP2	0	0	gene-FNTAP2	-0.999157	0.0986476	1	1	148234	0	gene-FNTAP2
gene-FOLR1P1	0	0	gene-FOLR1P1	-0.999157	0.0986476	1	1	148234	0	gene-FOLR1P1
gene-FOLR3P1	1	0	gene-FOLR3P1	-0.999157	0.0986476	1	1	148234	0	gene-FOLR3P1
gene-FOSL1P1	2	2	gene-FOSL1P1	1.00084	0.0986476	1	1	148234	0	gene-FOSL1P1
gene-FOXN3P1	0	0	gene-FOXN3P1	-0.999157	0.0986476	1	1	148234	0	gene-FOXN3P1
gene-FOXO1B	1	3	gene-FOXO1B	0.793324	1.68361	0.844913	1	82961.5	0	gene-FOXO1B
gene-FRG1GP	1	0	gene-FRG1GP	-0.999157	0.0986476	1	1	148234	0	gene-FRG1GP
gene-FRG2FP	0	0	gene-FRG2FP	-0.999157	0.0986476	1	1	148234	0	gene-FRG2FP
gene-FRG2FP-2	0	0	gene-FRG2FP-2	-0.999157	0.0986476	1	1	148234	0	gene-FRG2FP-2
gene-FRG2HP	0	0	gene-FRG2HP	-0.999157	0.0986476	1	1	148234	0	gene-FRG2HP
gene-FRG2JP	0	0	gene-FRG2JP	-0.999157	0.0986476	1	1	148234	0	gene-FRG2JP
gene-FSCN1P1	7	4	gene-FSCN1P1	2.40452	-0.708707	0.848751	1	83757	0	gene-FSCN1P1
gene-FTH1P1	0	0	gene-FTH1P1	-0.999157	0.0986476	1	1	148234	0	gene-FTH1P1
gene-FTH1P10	33	22	gene-FTH1P10	4.75276	-0.486315	0.667468	1	54564	0	gene-FTH1P10
gene-FTH1P11	9	9	gene-FTH1P11	3.17077	0.0986476	1	1	148234	0	gene-FTH1P11
gene-FTH1P12	4	3	gene-FTH1P12	1.79332	-0.31639	1	1	148234	0	gene-FTH1P12
gene-FTH1P13	0	0	gene-FTH1P13	-0.999157	0.0986476	1	1	148234	0	gene-FTH1P13
gene-FTH1P14	0	0	gene-FTH1P14	-0.999157	0.0986476	1	1	148234	0	gene-FTH1P14
gene-FTH1P15	2	1	gene-FTH1P15	0.500843	-0.901352	1	1	148234	0	gene-FTH1P15
gene-FTH1P16	6	6	gene-FTH1P16	2.58581	0.0986476	1	1	148234	0	gene-FTH1P16
gene-FTH1P19	0	0	gene-FTH1P19	-0.999157	0.0986476	1	1	148234	0	gene-FTH1P19
gene-FTH1P2	2	0	gene-FTH1P2	-0.999157	-0.901352	0.854224	1	85095	0	gene-FTH1P2
gene-FTH1P2-2	32	35	gene-FTH1P2-2	5.06548	0.227931	0.840487	1	82030.5	0	gene-FTH1P2-2
gene-FTH1P20	23	38	gene-FTH1P20	4.88659	0.823013	0.42057	1	27043.5	0	gene-FTH1P20
gene-FTH1P21	0	0	gene-FTH1P21	-0.999157	0.0986476	1	1	148234	0	gene-FTH1P21
gene-FTH1P23	7	13	gene-FTH1P23	3.25474	0.991732	0.606732	1	46472	0	gene-FTH1P23
gene-FTH1P24	0	0	gene-FTH1P24	-0.999157	0.0986476	1	1	148234	0	gene-FTH1P24
gene-FTH1P27	0	0	gene-FTH1P27	-0.999157	0.0986476	1	1	148234	0	gene-FTH1P27
gene-FTH1P4	0	0	gene-FTH1P4	-0.999157	0.0986476	1	1	148234	0	gene-FTH1P4
gene-FTH1P5	1	0	gene-FTH1P5	-0.999157	0.0986476	1	1	148234	0	gene-FTH1P5
gene-FTH1P7	40	24	gene-FTH1P7	4.95429	-0.638318	0.532139	1	37940.5	0	gene-FTH1P7
gene-FTH1P8	42	50	gene-FTH1P8	5.51893	0.350186	0.693888	1	58406	0	gene-FTH1P8
gene-FTLP1	0	0	gene-FTLP1	-0.999157	0.0986476	1	1	148234	0	gene-FTLP1
gene-FTLP14	0	0	gene-FTLP14	-0.999157	0.0986476	1	1	148234	0	gene-FTLP14
gene-FTLP15	0	0	gene-FTLP15	-0.999157	0.0986476	1	1	148234	0	gene-FTLP15
gene-FTLP17	0	0	gene-FTLP17	-0.999157	0.0986476	1	1	148234	0	gene-FTLP17
gene-FTLP2	4	3	gene-FTLP2	1.79332	-0.31639	1	1	148234	0	gene-FTLP2
gene-FTLP3	200	65	gene-FTLP3	6.83395	-1.52284	0.0114876	1	1583	0	gene-FTLP3
gene-FTLP5	0	0	gene-FTLP5	-0.999157	0.0986476	1	1	148234	0	gene-FTLP5
gene-FTLP6	0	0	gene-FTLP6	-0.999157	0.0986476	1	1	148234	0	gene-FTLP6
gene-FTLP7	0	0	gene-FTLP7	-0.999157	0.0986476	1	1	148234	0	gene-FTLP7
gene-FTOP1	0	0	gene-FTOP1	-0.999157	0.0986476	1	1	148234	0	gene-FTOP1
gene-FUCA1P1	0	0	gene-FUCA1P1	-0.999157	0.0986476	1	1	148234	0	gene-FUCA1P1
gene-FUNDC2P1	2	1	gene-FUNDC2P1	0.500843	-0.901352	1	1	148234	0	gene-FUNDC2P1
gene-FUNDC2P3	0	0	gene-FUNDC2P3	-0.999157	0.0986476	1	1	148234	0	gene-FUNDC2P3
gene-FUNDC2P4	0	0	gene-FUNDC2P4	-0.999157	0.0986476	1	1	148234	0	gene-FUNDC2P4
gene-FXNP1	0	0	gene-FXNP1	-0.999157	0.0986476	1	1	148234	0	gene-FXNP1
gene-FXNP2	3	1	gene-FXNP2	0.793324	-1.48631	0.884624	1	91613	0	gene-FXNP2
gene-FXYD6P1	0	0	gene-FXYD6P1	-0.999157	0.0986476	1	1	148234	0	gene-FXYD6P1
gene-FXYD6P2	0	0	gene-FXYD6P2	-0.999157	0.0986476	1	1	148234	0	gene-FXYD6P2
gene-FXYD6P3	0	0	gene-FXYD6P3	-0.999157	0.0986476	1	1	148234	0	gene-FXYD6P3
gene-FYTTD1P1	0	1	gene-FYTTD1P1	-0.999157	0.0986476	0.99344	1	113630	0	gene-FYTTD1P1
gene-FYTTD1P1-2	0	0	gene-FYTTD1P1-2	-0.999157	0.0986476	1	1	148234	0	gene-FYTTD1P1-2
gene-GABPAP	9	6	gene-GABPAP	2.87829	-0.486315	0.879237	1	90293	0	gene-GABPAP
gene-GADD45AP1	0	0	gene-GADD45AP1	-0.999157	0.0986476	1	1	148234	0	gene-GADD45AP1
gene-GAPDHP14	0	0	gene-GAPDHP14	-0.999157	0.0986476	1	1	148234	0	gene-GAPDHP14
gene-GAPDHP15	0	0	gene-GAPDHP15	-0.999157	0.0986476	1	1	148234	0	gene-GAPDHP15
gene-GAPDHP2	0	0	gene-GAPDHP2	-0.999157	0.0986476	1	1	148234	0	gene-GAPDHP2
gene-GAPDHP20	0	0	gene-GAPDHP20	-0.999157	0.0986476	1	1	148234	0	gene-GAPDHP20
gene-GAPDHP21	0	0	gene-GAPDHP21	-0.999157	0.0986476	1	1	148234	0	gene-GAPDHP21
gene-GAPDHP23	0	0	gene-GAPDHP23	-0.999157	0.0986476	1	1	148234	0	gene-GAPDHP23
gene-GAPDHP24	0	0	gene-GAPDHP24	-0.999157	0.0986476	1	1	148234	0	gene-GAPDHP24
gene-GAPDHP25	0	0	gene-GAPDHP25	-0.999157	0.0986476	1	1	148234	0	gene-GAPDHP25
gene-GAPDHP26	0	0	gene-GAPDHP26	-0.999157	0.0986476	1	1	148234	0	gene-GAPDHP26
gene-GAPDHP26-2	0	0	gene-GAPDHP26-2	-0.999157	0.0986476	1	1	148234	0	gene-GAPDHP26-2
gene-GAPDHP27	0	0	gene-GAPDHP27	-0.999157	0.0986476	1	1	148234	0	gene-GAPDHP27
gene-GAPDHP28	0	0	gene-GAPDHP28	-0.999157	0.0986476	1	1	148234	0	gene-GAPDHP28
gene-GAPDHP29	0	0	gene-GAPDHP29	-0.999157	0.0986476	1	1	148234	0	gene-GAPDHP29
gene-GAPDHP30	0	0	gene-GAPDHP30	-0.999157	0.0986476	1	1	148234	0	gene-GAPDHP30
gene-GAPDHP31	0	0	gene-GAPDHP31	-0.999157	0.0986476	1	1	148234	0	gene-GAPDHP31
gene-GAPDHP33	0	0	gene-GAPDHP33	-0.999157	0.0986476	1	1	148234	0	gene-GAPDHP33
gene-GAPDHP35	0	1	gene-GAPDHP35	-0.999157	0.0986476	0.99344	1	113630	0	gene-GAPDHP35
gene-GAPDHP37	0	0	gene-GAPDHP37	-0.999157	0.0986476	1	1	148234	0	gene-GAPDHP37
gene-GAPDHP38	0	0	gene-GAPDHP38	-0.999157	0.0986476	1	1	148234	0	gene-GAPDHP38
gene-GAPDHP39	0	0	gene-GAPDHP39	-0.999157	0.0986476	1	1	148234	0	gene-GAPDHP39
gene-GAPDHP40	2	2	gene-GAPDHP40	1.00084	0.0986476	1	1	148234	0	gene-GAPDHP40
gene-GAPDHP41	0	0	gene-GAPDHP41	-0.999157	0.0986476	1	1	148234	0	gene-GAPDHP41
gene-GAPDHP42	0	0	gene-GAPDHP42	-0.999157	0.0986476	1	1	148234	0	gene-GAPDHP42
gene-GAPDHP43	8	13	gene-GAPDHP43	3.35106	0.799087	0.678211	1	56399.5	0	gene-GAPDHP43
gene-GAPDHP45	0	0	gene-GAPDHP45	-0.999157	0.0986476	1	1	148234	0	gene-GAPDHP45
gene-GAPDHP46	0	0	gene-GAPDHP46	-0.999157	0.0986476	1	1	148234	0	gene-GAPDHP46
gene-GAPDHP47	0	0	gene-GAPDHP47	-0.999157	0.0986476	1	1	148234	0	gene-GAPDHP47
gene-GAPDHP48	0	0	gene-GAPDHP48	-0.999157	0.0986476	1	1	148234	0	gene-GAPDHP48
gene-GAPDHP55	0	0	gene-GAPDHP55	-0.999157	0.0986476	1	1	148234	0	gene-GAPDHP55
gene-GAPDHP58	0	0	gene-GAPDHP58	-0.999157	0.0986476	1	1	148234	0	gene-GAPDHP58
gene-GAPDHP59	0	0	gene-GAPDHP59	-0.999157	0.0986476	1	1	148234	0	gene-GAPDHP59
gene-GAPDHP60	1	1	gene-GAPDHP60	0.000842993	0.0986476	1	1	148234	0	gene-GAPDHP60
gene-GAPDHP61	0	0	gene-GAPDHP61	-0.999157	0.0986476	1	1	148234	0	gene-GAPDHP61
gene-GAPDHP62	23	20	gene-GAPDHP62	4.42359	-0.102986	0.974658	1	107605	0	gene-GAPDHP62
gene-GAPDHP63	1	0	gene-GAPDHP63	-0.999157	0.0986476	1	1	148234	0	gene-GAPDHP63
gene-GAPDHP64	0	0	gene-GAPDHP64	-0.999157	0.0986476	1	1	148234	0	gene-GAPDHP64
gene-GAPDHP65	8	3	gene-GAPDHP65	2.29332	-1.31639	0.663156	1	53822	0	gene-GAPDHP65
gene-GAPDHP66	0	0	gene-GAPDHP66	-0.999157	0.0986476	1	1	148234	0	gene-GAPDHP66
gene-GAPDHP67	0	0	gene-GAPDHP67	-0.999157	0.0986476	1	1	148234	0	gene-GAPDHP67
gene-GAPDHP68	0	2	gene-GAPDHP68	-0.999157	1.09865	0.824896	1	79301	0	gene-GAPDHP68
gene-GAPDHP69	0	0	gene-GAPDHP69	-0.999157	0.0986476	1	1	148234	0	gene-GAPDHP69
gene-GAPDHP70	0	0	gene-GAPDHP70	-0.999157	0.0986476	1	1	148234	0	gene-GAPDHP70
gene-GAPDHP71	0	0	gene-GAPDHP71	-0.999157	0.0986476	1	1	148234	0	gene-GAPDHP71
gene-GAPDHP72	1	2	gene-GAPDHP72	0.500843	1.09865	0.984538	1	109996	0	gene-GAPDHP72
gene-GAPDHP73	1	0	gene-GAPDHP73	-0.999157	0.0986476	1	1	148234	0	gene-GAPDHP73
gene-GAPDHP76	6	2	gene-GAPDHP76	1.79332	-1.48631	0.709122	1	60410	0	gene-GAPDHP76
gene-GARSP1	0	0	gene-GARSP1	-0.999157	0.0986476	1	1	148234	0	gene-GARSP1
gene-GCATP1	3	12	gene-GCATP1	2.58581	2.09865	0.351744	1	21069	0	gene-GCATP1
gene-GCNT1P2	0	0	gene-GCNT1P2	-0.999157	0.0986476	1	1	148234	0	gene-GCNT1P2
gene-GCNT1P5	0	0	gene-GCNT1P5	-0.999157	0.0986476	1	1	148234	0	gene-GCNT1P5
gene-GCOM2	3	4	gene-GCOM2	1.79332	0.513685	0.972884	1	107242	0	gene-GCOM2
gene-GCSHP1	0	0	gene-GCSHP1	-0.999157	0.0986476	1	1	148234	0	gene-GCSHP1
gene-GCSHP2	0	0	gene-GCSHP2	-0.999157	0.0986476	1	1	148234	0	gene-GCSHP2
gene-GCSHP5	14	8	gene-GCSHP5	3.40452	-0.708707	0.714755	1	61756	0	gene-GCSHP5
gene-GDI2P1	0	0	gene-GDI2P1	-0.999157	0.0986476	1	1	148234	0	gene-GDI2P1
gene-GDI2P2	0	1	gene-GDI2P2	-0.999157	0.0986476	0.99344	1	113630	0	gene-GDI2P2
gene-GEMIN2P1	0	0	gene-GEMIN2P1	-0.999157	0.0986476	1	1	148234	0	gene-GEMIN2P1
gene-GEMIN2P1-2	0	0	gene-GEMIN2P1-2	-0.999157	0.0986476	1	1	148234	0	gene-GEMIN2P1-2
gene-GEMIN2P2	0	0	gene-GEMIN2P2	-0.999157	0.0986476	1	1	148234	0	gene-GEMIN2P2
gene-GEMIN8P1	0	0	gene-GEMIN8P1	-0.999157	0.0986476	1	1	148234	0	gene-GEMIN8P1
gene-GEMIN8P2	0	0	gene-GEMIN8P2	-0.999157	0.0986476	1	1	148234	0	gene-GEMIN8P2
gene-GEMIN8P3	0	0	gene-GEMIN8P3	-0.999157	0.0986476	1	1	148234	0	gene-GEMIN8P3
gene-GGT4P	0	0	gene-GGT4P	-0.999157	0.0986476	1	1	148234	0	gene-GGT4P
gene-GGT4P-2	0	0	gene-GGT4P-2	-0.999157	0.0986476	1	1	148234	0	gene-GGT4P-2
gene-GGTLC4P	0	0	gene-GGTLC4P	-0.999157	0.0986476	1	1	148234	0	gene-GGTLC4P
gene-GGTLC5P	0	0	gene-GGTLC5P	-0.999157	0.0986476	1	1	148234	0	gene-GGTLC5P
gene-GJA1P1	0	1	gene-GJA1P1	-0.999157	0.0986476	0.99344	1	113630	0	gene-GJA1P1
gene-GJA6P	2	1	gene-GJA6P	0.500843	-0.901352	1	1	148234	0	gene-GJA6P
gene-GLDCP1	1	1	gene-GLDCP1	0.000842993	0.0986476	1	1	148234	0	gene-GLDCP1
gene-GLRX3P2	2	4	gene-GLRX3P2	1.50084	1.09865	0.856582	1	86231.5	0	gene-GLRX3P2
gene-GLRXP1	0	0	gene-GLRXP1	-0.999157	0.0986476	1	1	148234	0	gene-GLRXP1
gene-GLRXP2	0	0	gene-GLRXP2	-0.999157	0.0986476	1	1	148234	0	gene-GLRXP2
gene-GLRXP3	0	0	gene-GLRXP3	-0.999157	0.0986476	1	1	148234	0	gene-GLRXP3
gene-GLTPP1	0	0	gene-GLTPP1	-0.999157	0.0986476	1	1	148234	0	gene-GLTPP1
gene-GLUD1P4	0	0	gene-GLUD1P4	-0.999157	0.0986476	1	1	148234	0	gene-GLUD1P4
gene-GLULP1	0	1	gene-GLULP1	-0.999157	0.0986476	0.99344	1	113630	0	gene-GLULP1
gene-GLULP2	18	9	gene-GLULP2	3.67077	-0.901352	0.579153	1	43286.5	0	gene-GLULP2
gene-GLULP3	0	0	gene-GLULP3	-0.999157	0.0986476	1	1	148234	0	gene-GLULP3
gene-GLULP4	0	0	gene-GLULP4	-0.999157	0.0986476	1	1	148234	0	gene-GLULP4
gene-GLULP6	0	0	gene-GLULP6	-0.999157	0.0986476	1	1	148234	0	gene-GLULP6
gene-GLYATL1P1	0	0	gene-GLYATL1P1	-0.999157	0.0986476	1	1	148234	0	gene-GLYATL1P1
gene-GLYATL1P2	1	0	gene-GLYATL1P2	-0.999157	0.0986476	1	1	148234	0	gene-GLYATL1P2
gene-GLYATL1P4	0	0	gene-GLYATL1P4	-0.999157	0.0986476	1	1	148234	0	gene-GLYATL1P4
gene-GM2AP1	0	0	gene-GM2AP1	-0.999157	0.0986476	1	1	148234	0	gene-GM2AP1
gene-GMFBP1	0	0	gene-GMFBP1	-0.999157	0.0986476	1	1	148234	0	gene-GMFBP1
gene-GMPSP1	10	9	gene-GMPSP1	3.24677	-0.0533555	1	1	148234	0	gene-GMPSP1
gene-GNAI2P1	0	0	gene-GNAI2P1	-0.999157	0.0986476	1	1	148234	0	gene-GNAI2P1
gene-GNAQP1	5	6	gene-GNAQP1	2.45429	0.361682	0.964631	1	105662	0	gene-GNAQP1
gene-GNG10P1	0	0	gene-GNG10P1	-0.999157	0.0986476	1	1	148234	0	gene-GNG10P1
gene-GNG5P1	0	0	gene-GNG5P1	-0.999157	0.0986476	1	1	148234	0	gene-GNG5P1
gene-GNG5P1-2	0	0	gene-GNG5P1-2	-0.999157	0.0986476	1	1	148234	0	gene-GNG5P1-2
gene-GNG5P2	0	0	gene-GNG5P2	-0.999157	0.0986476	1	1	148234	0	gene-GNG5P2
gene-GNG5P3	0	0	gene-GNG5P3	-0.999157	0.0986476	1	1	148234	0	gene-GNG5P3
gene-GNG5P4	0	1	gene-GNG5P4	-0.999157	0.0986476	0.99344	1	113630	0	gene-GNG5P4
gene-GNG5P5	0	0	gene-GNG5P5	-0.999157	0.0986476	1	1	148234	0	gene-GNG5P5
gene-GNL2P1	0	0	gene-GNL2P1	-0.999157	0.0986476	1	1	148234	0	gene-GNL2P1
gene-GNL3LP1	27	32	gene-GNL3LP1	4.87829	0.34376	0.761082	1	68741.5	0	gene-GNL3LP1
gene-GNPATP	0	0	gene-GNPATP	-0.999157	0.0986476	1	1	148234	0	gene-GNPATP
gene-GOLGA2P1	0	0	gene-GOLGA2P1	-0.999157	0.0986476	1	1	148234	0	gene-GOLGA2P1
gene-GOLGA2P8	2	1	gene-GOLGA2P8	0.500843	-0.901352	1	1	148234	0	gene-GOLGA2P8
gene-GOLGA5P1	1	0	gene-GOLGA5P1	-0.999157	0.0986476	1	1	148234	0	gene-GOLGA5P1
gene-GOLGA6L16P	0	0	gene-GOLGA6L16P	-0.999157	0.0986476	1	1	148234	0	gene-GOLGA6L16P
gene-GOT2P2	2	5	gene-GOT2P2	1.66181	1.42058	0.748095	1	66959	0	gene-GOT2P2
gene-GOT2P3	0	0	gene-GOT2P3	-0.999157	0.0986476	1	1	148234	0	gene-GOT2P3
gene-GOT2P4	2	0	gene-GOT2P4	-0.999157	-0.901352	0.854224	1	85095	0	gene-GOT2P4
gene-GPAA1P1	0	0	gene-GPAA1P1	-0.999157	0.0986476	1	1	148234	0	gene-GPAA1P1
gene-GPAA1P2	0	0	gene-GPAA1P2	-0.999157	0.0986476	1	1	148234	0	gene-GPAA1P2
gene-GPAT2P1	0	0	gene-GPAT2P1	-0.999157	0.0986476	1	1	148234	0	gene-GPAT2P1
gene-GPAT2P2	0	0	gene-GPAT2P2	-0.999157	0.0986476	1	1	148234	0	gene-GPAT2P2
gene-GPM6BP1	0	0	gene-GPM6BP1	-0.999157	0.0986476	1	1	148234	0	gene-GPM6BP1
gene-GPM6BP2	0	0	gene-GPM6BP2	-0.999157	0.0986476	1	1	148234	0	gene-GPM6BP2
gene-GPM6BP3	0	0	gene-GPM6BP3	-0.999157	0.0986476	1	1	148234	0	gene-GPM6BP3
gene-GPN3P1	0	0	gene-GPN3P1	-0.999157	0.0986476	1	1	148234	0	gene-GPN3P1
gene-GPR32P1	0	0	gene-GPR32P1	-0.999157	0.0986476	1	1	148234	0	gene-GPR32P1
gene-GPR89P	0	1	gene-GPR89P	-0.999157	0.0986476	0.99344	1	113630	0	gene-GPR89P
gene-GPS2P1	0	0	gene-GPS2P1	-0.999157	0.0986476	1	1	148234	0	gene-GPS2P1
gene-GPS2P2	0	0	gene-GPS2P2	-0.999157	0.0986476	1	1	148234	0	gene-GPS2P2
gene-GPX1P1	132	115	gene-GPX1P1	6.94579	-0.100256	0.880401	1	90560	0	gene-GPX1P1
gene-GPX1P2	0	0	gene-GPX1P2	-0.999157	0.0986476	1	1	148234	0	gene-GPX1P2
gene-GRPEL2P1	0	0	gene-GRPEL2P1	-0.999157	0.0986476	1	1	148234	0	gene-GRPEL2P1
gene-GRPEL2P2	0	0	gene-GRPEL2P2	-0.999157	0.0986476	1	1	148234	0	gene-GRPEL2P2
gene-GRPEL2P3	0	0	gene-GRPEL2P3	-0.999157	0.0986476	1	1	148234	0	gene-GRPEL2P3
gene-GSTA11P	0	0	gene-GSTA11P	-0.999157	0.0986476	1	1	148234	0	gene-GSTA11P
gene-GSTM3P2	0	0	gene-GSTM3P2	-0.999157	0.0986476	1	1	148234	0	gene-GSTM3P2
gene-GSTM5P1	0	0	gene-GSTM5P1	-0.999157	0.0986476	1	1	148234	0	gene-GSTM5P1
gene-GSTO3P	0	0	gene-GSTO3P	-0.999157	0.0986476	1	1	148234	0	gene-GSTO3P
gene-GSTP1P1	0	0	gene-GSTP1P1	-0.999157	0.0986476	1	1	148234	0	gene-GSTP1P1
gene-GTF2F2P1	0	0	gene-GTF2F2P1	-0.999157	0.0986476	1	1	148234	0	gene-GTF2F2P1
gene-GTF2IP2	0	0	gene-GTF2IP2	-0.999157	0.0986476	1	1	148234	0	gene-GTF2IP2
gene-GTF2IP3	0	0	gene-GTF2IP3	-0.999157	0.0986476	1	1	148234	0	gene-GTF2IP3
gene-GTF2IP6	0	0	gene-GTF2IP6	-0.999157	0.0986476	1	1	148234	0	gene-GTF2IP6
gene-GTF2IP8	0	0	gene-GTF2IP8	-0.999157	0.0986476	1	1	148234	0	gene-GTF2IP8
gene-GTF2IRD2P1	1	0	gene-GTF2IRD2P1	-0.999157	0.0986476	1	1	148234	0	gene-GTF2IRD2P1
gene-GTF3AP1	0	0	gene-GTF3AP1	-0.999157	0.0986476	1	1	148234	0	gene-GTF3AP1
gene-GTF3AP5	0	0	gene-GTF3AP5	-0.999157	0.0986476	1	1	148234	0	gene-GTF3AP5
gene-GTF3AP6	0	0	gene-GTF3AP6	-0.999157	0.0986476	1	1	148234	0	gene-GTF3AP6
gene-GUSBP6	0	0	gene-GUSBP6	-0.999157	0.0986476	1	1	148234	0	gene-GUSBP6
gene-GUSBP8	0	0	gene-GUSBP8	-0.999157	0.0986476	1	1	148234	0	gene-GUSBP8
gene-GXYLT1P1	0	0	gene-GXYLT1P1	-0.999157	0.0986476	1	1	148234	0	gene-GXYLT1P1
gene-GXYLT1P1-2	0	0	gene-GXYLT1P1-2	-0.999157	0.0986476	1	1	148234	0	gene-GXYLT1P1-2
gene-GXYLT1P2	0	0	gene-GXYLT1P2	-0.999157	0.0986476	1	1	148234	0	gene-GXYLT1P2
gene-GXYLT1P4	0	1	gene-GXYLT1P4	-0.999157	0.0986476	0.99344	1	113630	0	gene-GXYLT1P4
gene-GXYLT1P5	0	0	gene-GXYLT1P5	-0.999157	0.0986476	1	1	148234	0	gene-GXYLT1P5
gene-GXYLT1P6	0	0	gene-GXYLT1P6	-0.999157	0.0986476	1	1	148234	0	gene-GXYLT1P6
gene-GYG1P1	0	0	gene-GYG1P1	-0.999157	0.0986476	1	1	148234	0	gene-GYG1P1
gene-GYG1P2	0	0	gene-GYG1P2	-0.999157	0.0986476	1	1	148234	0	gene-GYG1P2
gene-GYG1P3	0	0	gene-GYG1P3	-0.999157	0.0986476	1	1	148234	0	gene-GYG1P3
gene-H2AFVP1	13	8	gene-H2AFVP1	3.35106	-0.601792	0.773492	1	71136	0	gene-H2AFVP1
gene-H2AFZP1	0	0	gene-H2AFZP1	-0.999157	0.0986476	1	1	148234	0	gene-H2AFZP1
gene-H2AFZP2	0	0	gene-H2AFZP2	-0.999157	0.0986476	1	1	148234	0	gene-H2AFZP2
gene-H2AFZP3	0	0	gene-H2AFZP3	-0.999157	0.0986476	1	1	148234	0	gene-H2AFZP3
gene-H2AFZP4	0	0	gene-H2AFZP4	-0.999157	0.0986476	1	1	148234	0	gene-H2AFZP4
gene-H2AFZP4-2	0	0	gene-H2AFZP4-2	-0.999157	0.0986476	1	1	148234	0	gene-H2AFZP4-2
gene-H2AFZP6	0	0	gene-H2AFZP6	-0.999157	0.0986476	1	1	148234	0	gene-H2AFZP6
gene-H3.X	0	0	gene-H3.X	-0.999157	0.0986476	1	1	148234	0	gene-H3.X
gene-H3F3AP1	0	0	gene-H3F3AP1	-0.999157	0.0986476	1	1	148234	0	gene-H3F3AP1
gene-H3F3AP2	0	0	gene-H3F3AP2	-0.999157	0.0986476	1	1	148234	0	gene-H3F3AP2
gene-H3F3AP3	1	0	gene-H3F3AP3	-0.999157	0.0986476	1	1	148234	0	gene-H3F3AP3
gene-H3F3AP5	0	0	gene-H3F3AP5	-0.999157	0.0986476	1	1	148234	0	gene-H3F3AP5
gene-H3F3AP6	33	37	gene-H3F3AP6	5.12777	0.263707	0.805222	1	76003	0	gene-H3F3AP6
gene-HADHAP1	1	1	gene-HADHAP1	0.000842993	0.0986476	1	1	148234	0	gene-HADHAP1
gene-HADHAP2	6	1	gene-HADHAP2	1.29332	-2.48631	0.571082	1	42318	0	gene-HADHAP2
gene-HAUS1P1	2	0	gene-HAUS1P1	-0.999157	-0.901352	0.854224	1	85095	0	gene-HAUS1P1
gene-HAUS1P2	0	0	gene-HAUS1P2	-0.999157	0.0986476	1	1	148234	0	gene-HAUS1P2
gene-HAUS1P3	0	0	gene-HAUS1P3	-0.999157	0.0986476	1	1	148234	0	gene-HAUS1P3
gene-HAUS4P1	0	0	gene-HAUS4P1	-0.999157	0.0986476	1	1	148234	0	gene-HAUS4P1
gene-HAUS6P1	1	0	gene-HAUS6P1	-0.999157	0.0986476	1	1	148234	0	gene-HAUS6P1
gene-HAUS6P2	0	0	gene-HAUS6P2	-0.999157	0.0986476	1	1	148234	0	gene-HAUS6P2
gene-HAUS6P3	0	0	gene-HAUS6P3	-0.999157	0.0986476	1	1	148234	0	gene-HAUS6P3
gene-HBZP1	0	0	gene-HBZP1	-0.999157	0.0986476	1	1	148234	0	gene-HBZP1
gene-HCG9P5	0	0	gene-HCG9P5	-0.999157	0.0986476	1	1	148234	0	gene-HCG9P5
gene-HCG9P5-2	0	0	gene-HCG9P5-2	-0.999157	0.0986476	1	1	148234	0	gene-HCG9P5-2
gene-HCGVIII-2	0	0	gene-HCGVIII-2	-0.999157	0.0986476	1	1	148234	0	gene-HCGVIII-2
gene-HCGVIII-2-2	0	0	gene-HCGVIII-2-2	-0.999157	0.0986476	1	1	148234	0	gene-HCGVIII-2-2
gene-HCGVIII-2-3	0	0	gene-HCGVIII-2-3	-0.999157	0.0986476	1	1	148234	0	gene-HCGVIII-2-3
gene-HCGVIII-2-4	0	0	gene-HCGVIII-2-4	-0.999157	0.0986476	1	1	148234	0	gene-HCGVIII-2-4
gene-HCGVIII-2-5	0	0	gene-HCGVIII-2-5	-0.999157	0.0986476	1	1	148234	0	gene-HCGVIII-2-5
gene-HCGVIII-2-6	0	0	gene-HCGVIII-2-6	-0.999157	0.0986476	1	1	148234	0	gene-HCGVIII-2-6
gene-HCGVIII-2-7	0	0	gene-HCGVIII-2-7	-0.999157	0.0986476	1	1	148234	0	gene-HCGVIII-2-7
gene-HCGVIII-2-8	0	0	gene-HCGVIII-2-8	-0.999157	0.0986476	1	1	148234	0	gene-HCGVIII-2-8
gene-HDAC1P1	0	1	gene-HDAC1P1	-0.999157	0.0986476	0.99344	1	113630	0	gene-HDAC1P1
gene-HDAC1P2	3	2	gene-HDAC1P2	1.29332	-0.486315	1	1	148234	0	gene-HDAC1P2
gene-HDGFP1	0	0	gene-HDGFP1	-0.999157	0.0986476	1	1	148234	0	gene-HDGFP1
gene-HERC2P1	0	0	gene-HERC2P1	-0.999157	0.0986476	1	1	148234	0	gene-HERC2P1
gene-HERC2P1-2	0	0	gene-HERC2P1-2	-0.999157	0.0986476	1	1	148234	0	gene-HERC2P1-2
gene-HERC2P1-3	0	0	gene-HERC2P1-3	-0.999157	0.0986476	1	1	148234	0	gene-HERC2P1-3
gene-HERC2P1-4	0	0	gene-HERC2P1-4	-0.999157	0.0986476	1	1	148234	0	gene-HERC2P1-4
gene-HERC2P6	0	0	gene-HERC2P6	-0.999157	0.0986476	1	1	148234	0	gene-HERC2P6
gene-HERC2P6-2	0	0	gene-HERC2P6-2	-0.999157	0.0986476	1	1	148234	0	gene-HERC2P6-2
gene-HERC2P8	4	6	gene-HERC2P8	2.29332	0.68361	0.869335	1	88442.5	0	gene-HERC2P8
gene-HIGD1AP1	7	10	gene-HIGD1AP1	3.06548	0.613221	0.802588	1	75415	0	gene-HIGD1AP1
gene-HIGD1AP10	0	0	gene-HIGD1AP10	-0.999157	0.0986476	1	1	148234	0	gene-HIGD1AP10
gene-HIGD1AP11	0	0	gene-HIGD1AP11	-0.999157	0.0986476	1	1	148234	0	gene-HIGD1AP11
gene-HIGD1AP12	0	0	gene-HIGD1AP12	-0.999157	0.0986476	1	1	148234	0	gene-HIGD1AP12
gene-HIGD1AP14	0	0	gene-HIGD1AP14	-0.999157	0.0986476	1	1	148234	0	gene-HIGD1AP14
gene-HIGD1AP15	0	0	gene-HIGD1AP15	-0.999157	0.0986476	1	1	148234	0	gene-HIGD1AP15
gene-HIGD1AP16	4	4	gene-HIGD1AP16	2.00084	0.0986476	1	1	148234	0	gene-HIGD1AP16
gene-HIGD1AP17	0	0	gene-HIGD1AP17	-0.999157	0.0986476	1	1	148234	0	gene-HIGD1AP17
gene-HIGD1AP18	0	0	gene-HIGD1AP18	-0.999157	0.0986476	1	1	148234	0	gene-HIGD1AP18
gene-HIGD1AP2	0	0	gene-HIGD1AP2	-0.999157	0.0986476	1	1	148234	0	gene-HIGD1AP2
gene-HIGD1AP3	0	0	gene-HIGD1AP3	-0.999157	0.0986476	1	1	148234	0	gene-HIGD1AP3
gene-HIGD1AP4	0	0	gene-HIGD1AP4	-0.999157	0.0986476	1	1	148234	0	gene-HIGD1AP4
gene-HIGD1AP5	0	0	gene-HIGD1AP5	-0.999157	0.0986476	1	1	148234	0	gene-HIGD1AP5
gene-HIGD1AP7	1	0	gene-HIGD1AP7	-0.999157	0.0986476	1	1	148234	0	gene-HIGD1AP7
gene-HIGD1AP9	1	1	gene-HIGD1AP9	0.000842993	0.0986476	1	1	148234	0	gene-HIGD1AP9
gene-HINT1P1	0	1	gene-HINT1P1	-0.999157	0.0986476	0.99344	1	113630	0	gene-HINT1P1
gene-HINT1P2	0	0	gene-HINT1P2	-0.999157	0.0986476	1	1	148234	0	gene-HINT1P2
gene-HINT2P1	0	0	gene-HINT2P1	-0.999157	0.0986476	1	1	148234	0	gene-HINT2P1
gene-HIST1H2BPS1	0	0	gene-HIST1H2BPS1	-0.999157	0.0986476	1	1	148234	0	gene-HIST1H2BPS1
gene-HIST3H2BA	0	0	gene-HIST3H2BA	-0.999157	0.0986476	1	1	148234	0	gene-HIST3H2BA
gene-HIST3H2BA-2	0	0	gene-HIST3H2BA-2	-0.999157	0.0986476	1	1	148234	0	gene-HIST3H2BA-2
gene-HK2P1	0	0	gene-HK2P1	-0.999157	0.0986476	1	1	148234	0	gene-HK2P1
gene-HLA-K	0	0	gene-HLA-K	-0.999157	0.0986476	1	1	148234	0	gene-HLA-K
gene-HMGA1P1	0	0	gene-HMGA1P1	-0.999157	0.0986476	1	1	148234	0	gene-HMGA1P1
gene-HMGA1P2	1	1	gene-HMGA1P2	0.000842993	0.0986476	1	1	148234	0	gene-HMGA1P2
gene-HMGA1P3	54	21	gene-HMGA1P3	5.07445	-1.26392	0.177367	1	10310	0	gene-HMGA1P3
gene-HMGA1P6	0	0	gene-HMGA1P6	-0.999157	0.0986476	1	1	148234	0	gene-HMGA1P6
gene-HMGA1P8	9	8	gene-HMGA1P8	3.08581	-0.0712774	1	1	148234	0	gene-HMGA1P8
gene-HMGB1P1	8	12	gene-HMGB1P1	3.29332	0.68361	0.740824	1	65655	0	gene-HMGB1P1
gene-HMGB1P10	11	6	gene-HMGB1P10	3.02304	-0.775822	0.739246	1	65449	0	gene-HMGB1P10
gene-HMGB1P14	0	0	gene-HMGB1P14	-0.999157	0.0986476	1	1	148234	0	gene-HMGB1P14
gene-HMGB1P15	0	0	gene-HMGB1P15	-0.999157	0.0986476	1	1	148234	0	gene-HMGB1P15
gene-HMGB1P16	0	0	gene-HMGB1P16	-0.999157	0.0986476	1	1	148234	0	gene-HMGB1P16
gene-HMGB1P18	0	0	gene-HMGB1P18	-0.999157	0.0986476	1	1	148234	0	gene-HMGB1P18
gene-HMGB1P20	1	0	gene-HMGB1P20	-0.999157	0.0986476	1	1	148234	0	gene-HMGB1P20
gene-HMGB1P21	2	3	gene-HMGB1P21	1.29332	0.68361	0.978075	1	108348	0	gene-HMGB1P21
gene-HMGB1P24	0	0	gene-HMGB1P24	-0.999157	0.0986476	1	1	148234	0	gene-HMGB1P24
gene-HMGB1P24-2	0	0	gene-HMGB1P24-2	-0.999157	0.0986476	1	1	148234	0	gene-HMGB1P24-2
gene-HMGB1P25	0	0	gene-HMGB1P25	-0.999157	0.0986476	1	1	148234	0	gene-HMGB1P25
gene-HMGB1P26	0	0	gene-HMGB1P26	-0.999157	0.0986476	1	1	148234	0	gene-HMGB1P26
gene-HMGB1P27	0	0	gene-HMGB1P27	-0.999157	0.0986476	1	1	148234	0	gene-HMGB1P27
gene-HMGB1P28	0	0	gene-HMGB1P28	-0.999157	0.0986476	1	1	148234	0	gene-HMGB1P28
gene-HMGB1P29	0	0	gene-HMGB1P29	-0.999157	0.0986476	1	1	148234	0	gene-HMGB1P29
gene-HMGB1P3	57	47	gene-HMGB1P3	5.69458	-0.179654	0.844793	1	82692	0	gene-HMGB1P3
gene-HMGB1P33	0	0	gene-HMGB1P33	-0.999157	0.0986476	1	1	148234	0	gene-HMGB1P33
gene-HMGB1P37	0	0	gene-HMGB1P37	-0.999157	0.0986476	1	1	148234	0	gene-HMGB1P37
gene-HMGB1P38	0	0	gene-HMGB1P38	-0.999157	0.0986476	1	1	148234	0	gene-HMGB1P38
gene-HMGB1P4	0	0	gene-HMGB1P4	-0.999157	0.0986476	1	1	148234	0	gene-HMGB1P4
gene-HMGB1P40	0	0	gene-HMGB1P40	-0.999157	0.0986476	1	1	148234	0	gene-HMGB1P40
gene-HMGB1P41	2	0	gene-HMGB1P41	-0.999157	-0.901352	0.854224	1	85095	0	gene-HMGB1P41
gene-HMGB1P42	0	0	gene-HMGB1P42	-0.999157	0.0986476	1	1	148234	0	gene-HMGB1P42
gene-HMGB1P47	0	0	gene-HMGB1P47	-0.999157	0.0986476	1	1	148234	0	gene-HMGB1P47
gene-HMGB1P48	0	0	gene-HMGB1P48	-0.999157	0.0986476	1	1	148234	0	gene-HMGB1P48
gene-HMGB1P5	158	217	gene-HMGB1P5	7.53351	0.556418	0.30416	1	17786	0	gene-HMGB1P5
gene-HMGB1P51	0	0	gene-HMGB1P51	-0.999157	0.0986476	1	1	148234	0	gene-HMGB1P51
gene-HMGB1P6	169	236	gene-HMGB1P6	7.6426	0.580411	0.275595	1	15909	0	gene-HMGB1P6
gene-HMGB1P8	0	0	gene-HMGB1P8	-0.999157	0.0986476	1	1	148234	0	gene-HMGB1P8
gene-HMGB1P9	0	0	gene-HMGB1P9	-0.999157	0.0986476	1	1	148234	0	gene-HMGB1P9
gene-HMGB2P1	2	7	gene-HMGB2P1	1.90452	1.906	0.565053	1	41555	0	gene-HMGB2P1
gene-HMGB3P10	0	0	gene-HMGB3P10	-0.999157	0.0986476	1	1	148234	0	gene-HMGB3P10
gene-HMGB3P11	0	0	gene-HMGB3P11	-0.999157	0.0986476	1	1	148234	0	gene-HMGB3P11
gene-HMGB3P12	0	0	gene-HMGB3P12	-0.999157	0.0986476	1	1	148234	0	gene-HMGB3P12
gene-HMGB3P13	1	1	gene-HMGB3P13	0.000842993	0.0986476	1	1	148234	0	gene-HMGB3P13
gene-HMGB3P14	0	0	gene-HMGB3P14	-0.999157	0.0986476	1	1	148234	0	gene-HMGB3P14
gene-HMGB3P15	0	0	gene-HMGB3P15	-0.999157	0.0986476	1	1	148234	0	gene-HMGB3P15
gene-HMGB3P17	0	0	gene-HMGB3P17	-0.999157	0.0986476	1	1	148234	0	gene-HMGB3P17
gene-HMGB3P18	0	0	gene-HMGB3P18	-0.999157	0.0986476	1	1	148234	0	gene-HMGB3P18
gene-HMGB3P19	0	0	gene-HMGB3P19	-0.999157	0.0986476	1	1	148234	0	gene-HMGB3P19
gene-HMGB3P2	0	0	gene-HMGB3P2	-0.999157	0.0986476	1	1	148234	0	gene-HMGB3P2
gene-HMGB3P20	0	0	gene-HMGB3P20	-0.999157	0.0986476	1	1	148234	0	gene-HMGB3P20
gene-HMGB3P22	0	0	gene-HMGB3P22	-0.999157	0.0986476	1	1	148234	0	gene-HMGB3P22
gene-HMGB3P22-2	1	0	gene-HMGB3P22-2	-0.999157	0.0986476	1	1	148234	0	gene-HMGB3P22-2
gene-HMGB3P24	0	0	gene-HMGB3P24	-0.999157	0.0986476	1	1	148234	0	gene-HMGB3P24
gene-HMGB3P25	0	0	gene-HMGB3P25	-0.999157	0.0986476	1	1	148234	0	gene-HMGB3P25
gene-HMGB3P26	0	0	gene-HMGB3P26	-0.999157	0.0986476	1	1	148234	0	gene-HMGB3P26
gene-HMGB3P27	0	0	gene-HMGB3P27	-0.999157	0.0986476	1	1	148234	0	gene-HMGB3P27
gene-HMGB3P28	0	1	gene-HMGB3P28	-0.999157	0.0986476	0.99344	1	113630	0	gene-HMGB3P28
gene-HMGB3P30	0	0	gene-HMGB3P30	-0.999157	0.0986476	1	1	148234	0	gene-HMGB3P30
gene-HMGB3P31	0	0	gene-HMGB3P31	-0.999157	0.0986476	1	1	148234	0	gene-HMGB3P31
gene-HMGB3P32	2	0	gene-HMGB3P32	-0.999157	-0.901352	0.854224	1	85095	0	gene-HMGB3P32
gene-HMGB3P5	0	0	gene-HMGB3P5	-0.999157	0.0986476	1	1	148234	0	gene-HMGB3P5
gene-HMGB3P7	0	0	gene-HMGB3P7	-0.999157	0.0986476	1	1	148234	0	gene-HMGB3P7
gene-HMGB3P8	1	0	gene-HMGB3P8	-0.999157	0.0986476	1	1	148234	0	gene-HMGB3P8
gene-HMGB3P9	3	4	gene-HMGB3P9	1.79332	0.513685	0.972884	1	107242	0	gene-HMGB3P9
gene-HMGN1P1	30	19	gene-HMGN1P1	4.57825	-0.560315	0.637745	1	50405.5	0	gene-HMGN1P1
gene-HMGN1P11	0	0	gene-HMGN1P11	-0.999157	0.0986476	1	1	148234	0	gene-HMGN1P11
gene-HMGN1P18	1	3	gene-HMGN1P18	0.793324	1.68361	0.844913	1	82961.5	0	gene-HMGN1P18
gene-HMGN1P2	0	0	gene-HMGN1P2	-0.999157	0.0986476	1	1	148234	0	gene-HMGN1P2
gene-HMGN1P20	0	0	gene-HMGN1P20	-0.999157	0.0986476	1	1	148234	0	gene-HMGN1P20
gene-HMGN1P21	0	0	gene-HMGN1P21	-0.999157	0.0986476	1	1	148234	0	gene-HMGN1P21
gene-HMGN1P22	1	0	gene-HMGN1P22	-0.999157	0.0986476	1	1	148234	0	gene-HMGN1P22
gene-HMGN1P24	1	0	gene-HMGN1P24	-0.999157	0.0986476	1	1	148234	0	gene-HMGN1P24
gene-HMGN1P25	1	2	gene-HMGN1P25	0.500843	1.09865	0.984538	1	109996	0	gene-HMGN1P25
gene-HMGN1P26	0	0	gene-HMGN1P26	-0.999157	0.0986476	1	1	148234	0	gene-HMGN1P26
gene-HMGN1P27	1	0	gene-HMGN1P27	-0.999157	0.0986476	1	1	148234	0	gene-HMGN1P27
gene-HMGN1P28	1	1	gene-HMGN1P28	0.000842993	0.0986476	1	1	148234	0	gene-HMGN1P28
gene-HMGN1P29	11	9	gene-HMGN1P29	3.31552	-0.190859	0.977727	1	108033	0	gene-HMGN1P29
gene-HMGN1P3	41	45	gene-HMGN1P3	5.42555	0.232949	0.810331	1	76766	0	gene-HMGN1P3
gene-HMGN1P30	0	0	gene-HMGN1P30	-0.999157	0.0986476	1	1	148234	0	gene-HMGN1P30
gene-HMGN1P34	0	0	gene-HMGN1P34	-0.999157	0.0986476	1	1	148234	0	gene-HMGN1P34
gene-HMGN1P35	0	0	gene-HMGN1P35	-0.999157	0.0986476	1	1	148234	0	gene-HMGN1P35
gene-HMGN1P36	68	73	gene-HMGN1P36	6.13949	0.201009	0.794937	1	74235	0	gene-HMGN1P36
gene-HMGN1P37	6	15	gene-HMGN1P37	3.24677	1.42058	0.432116	1	28065	0	gene-HMGN1P37
gene-HMGN1P38	56	52	gene-HMGN1P38	5.75474	-0.00826762	1	1	148234	0	gene-HMGN1P38
gene-HMGN1P4	2	1	gene-HMGN1P4	0.500843	-0.901352	1	1	148234	0	gene-HMGN1P4
gene-HMGN1P7	0	0	gene-HMGN1P7	-0.999157	0.0986476	1	1	148234	0	gene-HMGN1P7
gene-HMGN2P1	1	0	gene-HMGN2P1	-0.999157	0.0986476	1	1	148234	0	gene-HMGN2P1
gene-HMGN2P10	0	0	gene-HMGN2P10	-0.999157	0.0986476	1	1	148234	0	gene-HMGN2P10
gene-HMGN2P11	0	0	gene-HMGN2P11	-0.999157	0.0986476	1	1	148234	0	gene-HMGN2P11
gene-HMGN2P12	0	0	gene-HMGN2P12	-0.999157	0.0986476	1	1	148234	0	gene-HMGN2P12
gene-HMGN2P13	0	0	gene-HMGN2P13	-0.999157	0.0986476	1	1	148234	0	gene-HMGN2P13
gene-HMGN2P14	0	0	gene-HMGN2P14	-0.999157	0.0986476	1	1	148234	0	gene-HMGN2P14
gene-HMGN2P14-2	0	0	gene-HMGN2P14-2	-0.999157	0.0986476	1	1	148234	0	gene-HMGN2P14-2
gene-HMGN2P15	10	12	gene-HMGN2P15	3.45429	0.361682	0.881091	1	90663	0	gene-HMGN2P15
gene-HMGN2P16	0	0	gene-HMGN2P16	-0.999157	0.0986476	1	1	148234	0	gene-HMGN2P16
gene-HMGN2P17	0	0	gene-HMGN2P17	-0.999157	0.0986476	1	1	148234	0	gene-HMGN2P17
gene-HMGN2P18	0	0	gene-HMGN2P18	-0.999157	0.0986476	1	1	148234	0	gene-HMGN2P18
gene-HMGN2P19	0	0	gene-HMGN2P19	-0.999157	0.0986476	1	1	148234	0	gene-HMGN2P19
gene-HMGN2P2	0	0	gene-HMGN2P2	-0.999157	0.0986476	1	1	148234	0	gene-HMGN2P2
gene-HMGN2P20	0	0	gene-HMGN2P20	-0.999157	0.0986476	1	1	148234	0	gene-HMGN2P20
gene-HMGN2P21	0	0	gene-HMGN2P21	-0.999157	0.0986476	1	1	148234	0	gene-HMGN2P21
gene-HMGN2P22	0	0	gene-HMGN2P22	-0.999157	0.0986476	1	1	148234	0	gene-HMGN2P22
gene-HMGN2P23	0	0	gene-HMGN2P23	-0.999157	0.0986476	1	1	148234	0	gene-HMGN2P23
gene-HMGN2P24	0	0	gene-HMGN2P24	-0.999157	0.0986476	1	1	148234	0	gene-HMGN2P24
gene-HMGN2P25	0	1	gene-HMGN2P25	-0.999157	0.0986476	0.99344	1	113630	0	gene-HMGN2P25
gene-HMGN2P27	0	0	gene-HMGN2P27	-0.999157	0.0986476	1	1	148234	0	gene-HMGN2P27
gene-HMGN2P28	5	2	gene-HMGN2P28	1.66181	-1.22328	0.802852	1	75575	0	gene-HMGN2P28
gene-HMGN2P29	0	0	gene-HMGN2P29	-0.999157	0.0986476	1	1	148234	0	gene-HMGN2P29
gene-HMGN2P3	59	49	gene-HMGN2P3	5.74952	-0.169286	0.852192	1	84145.5	0	gene-HMGN2P3
gene-HMGN2P30	0	0	gene-HMGN2P30	-0.999157	0.0986476	1	1	148234	0	gene-HMGN2P30
gene-HMGN2P31	0	0	gene-HMGN2P31	-0.999157	0.0986476	1	1	148234	0	gene-HMGN2P31
gene-HMGN2P32	0	0	gene-HMGN2P32	-0.999157	0.0986476	1	1	148234	0	gene-HMGN2P32
gene-HMGN2P33	0	0	gene-HMGN2P33	-0.999157	0.0986476	1	1	148234	0	gene-HMGN2P33
gene-HMGN2P34	0	0	gene-HMGN2P34	-0.999157	0.0986476	1	1	148234	0	gene-HMGN2P34
gene-HMGN2P35	0	0	gene-HMGN2P35	-0.999157	0.0986476	1	1	148234	0	gene-HMGN2P35
gene-HMGN2P36	0	0	gene-HMGN2P36	-0.999157	0.0986476	1	1	148234	0	gene-HMGN2P36
gene-HMGN2P37	0	0	gene-HMGN2P37	-0.999157	0.0986476	1	1	148234	0	gene-HMGN2P37
gene-HMGN2P38	0	0	gene-HMGN2P38	-0.999157	0.0986476	1	1	148234	0	gene-HMGN2P38
gene-HMGN2P39	0	0	gene-HMGN2P39	-0.999157	0.0986476	1	1	148234	0	gene-HMGN2P39
gene-HMGN2P4	15	10	gene-HMGN2P4	3.61525	-0.486315	0.800608	1	75094.5	0	gene-HMGN2P4
gene-HMGN2P40	0	0	gene-HMGN2P40	-0.999157	0.0986476	1	1	148234	0	gene-HMGN2P40
gene-HMGN2P41	225	282	gene-HMGN2P41	7.97751	0.424418	0.405614	1	25667.5	0	gene-HMGN2P41
gene-HMGN2P42	1	0	gene-HMGN2P42	-0.999157	0.0986476	1	1	148234	0	gene-HMGN2P42
gene-HMGN2P43	0	0	gene-HMGN2P43	-0.999157	0.0986476	1	1	148234	0	gene-HMGN2P43
gene-HMGN2P44	0	0	gene-HMGN2P44	-0.999157	0.0986476	1	1	148234	0	gene-HMGN2P44
gene-HMGN2P45	0	0	gene-HMGN2P45	-0.999157	0.0986476	1	1	148234	0	gene-HMGN2P45
gene-HMGN2P47	0	0	gene-HMGN2P47	-0.999157	0.0986476	1	1	148234	0	gene-HMGN2P47
gene-HMGN2P5	1	2	gene-HMGN2P5	0.500843	1.09865	0.984538	1	109996	0	gene-HMGN2P5
gene-HMGN2P5-2	3	4	gene-HMGN2P5-2	1.79332	0.513685	0.972884	1	107242	0	gene-HMGN2P5-2
gene-HMGN2P5-3	12	15	gene-HMGN2P5-3	3.74677	0.420576	0.821684	1	78426	0	gene-HMGN2P5-3
gene-HMGN2P6	11	6	gene-HMGN2P6	3.02304	-0.775822	0.739246	1	65449	0	gene-HMGN2P6
gene-HMGN2P7	2	0	gene-HMGN2P7	-0.999157	-0.901352	0.854224	1	85095	0	gene-HMGN2P7
gene-HMGN2P8	0	0	gene-HMGN2P8	-0.999157	0.0986476	1	1	148234	0	gene-HMGN2P8
gene-HMGN2P9	0	0	gene-HMGN2P9	-0.999157	0.0986476	1	1	148234	0	gene-HMGN2P9
gene-HMGN3P1	0	0	gene-HMGN3P1	-0.999157	0.0986476	1	1	148234	0	gene-HMGN3P1
gene-HNF4GP1	0	0	gene-HNF4GP1	-0.999157	0.0986476	1	1	148234	0	gene-HNF4GP1
gene-HNRNPA1P1	0	0	gene-HNRNPA1P1	-0.999157	0.0986476	1	1	148234	0	gene-HNRNPA1P1
gene-HNRNPA1P11	0	0	gene-HNRNPA1P11	-0.999157	0.0986476	1	1	148234	0	gene-HNRNPA1P11
gene-HNRNPA1P12	38	43	gene-HNRNPA1P12	5.33794	0.276985	0.776642	1	71554.5	0	gene-HNRNPA1P12
gene-HNRNPA1P13	0	0	gene-HNRNPA1P13	-0.999157	0.0986476	1	1	148234	0	gene-HNRNPA1P13
gene-HNRNPA1P14	0	0	gene-HNRNPA1P14	-0.999157	0.0986476	1	1	148234	0	gene-HNRNPA1P14
gene-HNRNPA1P15	1	0	gene-HNRNPA1P15	-0.999157	0.0986476	1	1	148234	0	gene-HNRNPA1P15
gene-HNRNPA1P16	12	21	gene-HNRNPA1P16	3.98948	0.906003	0.521072	1	36794	0	gene-HNRNPA1P16
gene-HNRNPA1P18	0	0	gene-HNRNPA1P18	-0.999157	0.0986476	1	1	148234	0	gene-HNRNPA1P18
gene-HNRNPA1P19	0	0	gene-HNRNPA1P19	-0.999157	0.0986476	1	1	148234	0	gene-HNRNPA1P19
gene-HNRNPA1P2	0	0	gene-HNRNPA1P2	-0.999157	0.0986476	1	1	148234	0	gene-HNRNPA1P2
gene-HNRNPA1P2-3	0	0	gene-HNRNPA1P2-3	-0.999157	0.0986476	1	1	148234	0	gene-HNRNPA1P2-3
gene-HNRNPA1P2-4	0	0	gene-HNRNPA1P2-4	-0.999157	0.0986476	1	1	148234	0	gene-HNRNPA1P2-4
gene-HNRNPA1P2-5	0	0	gene-HNRNPA1P2-5	-0.999157	0.0986476	1	1	148234	0	gene-HNRNPA1P2-5
gene-HNRNPA1P2-6	0	1	gene-HNRNPA1P2-6	-0.999157	0.0986476	0.99344	1	113630	0	gene-HNRNPA1P2-6
gene-HNRNPA1P2-7	0	0	gene-HNRNPA1P2-7	-0.999157	0.0986476	1	1	148234	0	gene-HNRNPA1P2-7
gene-HNRNPA1P20	0	0	gene-HNRNPA1P20	-0.999157	0.0986476	1	1	148234	0	gene-HNRNPA1P20
gene-HNRNPA1P21	2	2	gene-HNRNPA1P21	1.00084	0.0986476	1	1	148234	0	gene-HNRNPA1P21
gene-HNRNPA1P22	0	1	gene-HNRNPA1P22	-0.999157	0.0986476	0.99344	1	113630	0	gene-HNRNPA1P22
gene-HNRNPA1P23	0	0	gene-HNRNPA1P23	-0.999157	0.0986476	1	1	148234	0	gene-HNRNPA1P23
gene-HNRNPA1P24	0	0	gene-HNRNPA1P24	-0.999157	0.0986476	1	1	148234	0	gene-HNRNPA1P24
gene-HNRNPA1P25	0	0	gene-HNRNPA1P25	-0.999157	0.0986476	1	1	148234	0	gene-HNRNPA1P25
gene-HNRNPA1P26	1	3	gene-HNRNPA1P26	0.793324	1.68361	0.844913	1	82961.5	0	gene-HNRNPA1P26
gene-HNRNPA1P27	1	0	gene-HNRNPA1P27	-0.999157	0.0986476	1	1	148234	0	gene-HNRNPA1P27
gene-HNRNPA1P28	0	0	gene-HNRNPA1P28	-0.999157	0.0986476	1	1	148234	0	gene-HNRNPA1P28
gene-HNRNPA1P3	2	0	gene-HNRNPA1P3	-0.999157	-0.901352	0.854224	1	85095	0	gene-HNRNPA1P3
gene-HNRNPA1P30	1	2	gene-HNRNPA1P30	0.500843	1.09865	0.984538	1	109996	0	gene-HNRNPA1P30
gene-HNRNPA1P31	0	0	gene-HNRNPA1P31	-0.999157	0.0986476	1	1	148234	0	gene-HNRNPA1P31
gene-HNRNPA1P32	0	0	gene-HNRNPA1P32	-0.999157	0.0986476	1	1	148234	0	gene-HNRNPA1P32
gene-HNRNPA1P35	18	25	gene-HNRNPA1P35	4.40773	0.572579	0.651288	1	52283.5	0	gene-HNRNPA1P35
gene-HNRNPA1P36	0	0	gene-HNRNPA1P36	-0.999157	0.0986476	1	1	148234	0	gene-HNRNPA1P36
gene-HNRNPA1P37	0	0	gene-HNRNPA1P37	-0.999157	0.0986476	1	1	148234	0	gene-HNRNPA1P37
gene-HNRNPA1P38	0	0	gene-HNRNPA1P38	-0.999157	0.0986476	1	1	148234	0	gene-HNRNPA1P38
gene-HNRNPA1P38-2	0	0	gene-HNRNPA1P38-2	-0.999157	0.0986476	1	1	148234	0	gene-HNRNPA1P38-2
gene-HNRNPA1P39	5	3	gene-HNRNPA1P39	1.95429	-0.638318	0.923249	1	98282	0	gene-HNRNPA1P39
gene-HNRNPA1P4	15	12	gene-HNRNPA1P4	3.74677	-0.223281	0.934108	1	100210	0	gene-HNRNPA1P4
gene-HNRNPA1P40	0	0	gene-HNRNPA1P40	-0.999157	0.0986476	1	1	148234	0	gene-HNRNPA1P40
gene-HNRNPA1P42	0	0	gene-HNRNPA1P42	-0.999157	0.0986476	1	1	148234	0	gene-HNRNPA1P42
gene-HNRNPA1P43	0	0	gene-HNRNPA1P43	-0.999157	0.0986476	1	1	148234	0	gene-HNRNPA1P43
gene-HNRNPA1P44	0	0	gene-HNRNPA1P44	-0.999157	0.0986476	1	1	148234	0	gene-HNRNPA1P44
gene-HNRNPA1P45	0	0	gene-HNRNPA1P45	-0.999157	0.0986476	1	1	148234	0	gene-HNRNPA1P45
gene-HNRNPA1P46	0	0	gene-HNRNPA1P46	-0.999157	0.0986476	1	1	148234	0	gene-HNRNPA1P46
gene-HNRNPA1P47	0	0	gene-HNRNPA1P47	-0.999157	0.0986476	1	1	148234	0	gene-HNRNPA1P47
gene-HNRNPA1P48	456	393	gene-HNRNPA1P48	8.72648	-0.115857	0.809615	1	76648.5	0	gene-HNRNPA1P48
gene-HNRNPA1P5	3	5	gene-HNRNPA1P5	1.95429	0.835613	0.864143	1	87438.5	0	gene-HNRNPA1P5
gene-HNRNPA1P50	0	2	gene-HNRNPA1P50	-0.999157	1.09865	0.824896	1	79301	0	gene-HNRNPA1P50
gene-HNRNPA1P51	0	0	gene-HNRNPA1P51	-0.999157	0.0986476	1	1	148234	0	gene-HNRNPA1P51
gene-HNRNPA1P51-2	0	0	gene-HNRNPA1P51-2	-0.999157	0.0986476	1	1	148234	0	gene-HNRNPA1P51-2
gene-HNRNPA1P52	0	0	gene-HNRNPA1P52	-0.999157	0.0986476	1	1	148234	0	gene-HNRNPA1P52
gene-HNRNPA1P53	2	1	gene-HNRNPA1P53	0.500843	-0.901352	1	1	148234	0	gene-HNRNPA1P53
gene-HNRNPA1P54	0	0	gene-HNRNPA1P54	-0.999157	0.0986476	1	1	148234	0	gene-HNRNPA1P54
gene-HNRNPA1P55	0	0	gene-HNRNPA1P55	-0.999157	0.0986476	1	1	148234	0	gene-HNRNPA1P55
gene-HNRNPA1P56	0	0	gene-HNRNPA1P56	-0.999157	0.0986476	1	1	148234	0	gene-HNRNPA1P56
gene-HNRNPA1P57	0	0	gene-HNRNPA1P57	-0.999157	0.0986476	1	1	148234	0	gene-HNRNPA1P57
gene-HNRNPA1P58	0	0	gene-HNRNPA1P58	-0.999157	0.0986476	1	1	148234	0	gene-HNRNPA1P58
gene-HNRNPA1P59	0	0	gene-HNRNPA1P59	-0.999157	0.0986476	1	1	148234	0	gene-HNRNPA1P59
gene-HNRNPA1P6	0	1	gene-HNRNPA1P6	-0.999157	0.0986476	0.99344	1	113630	0	gene-HNRNPA1P6
gene-HNRNPA1P60	0	0	gene-HNRNPA1P60	-0.999157	0.0986476	1	1	148234	0	gene-HNRNPA1P60
gene-HNRNPA1P61	2	1	gene-HNRNPA1P61	0.500843	-0.901352	1	1	148234	0	gene-HNRNPA1P61
gene-HNRNPA1P62	0	0	gene-HNRNPA1P62	-0.999157	0.0986476	1	1	148234	0	gene-HNRNPA1P62
gene-HNRNPA1P63	0	0	gene-HNRNPA1P63	-0.999157	0.0986476	1	1	148234	0	gene-HNRNPA1P63
gene-HNRNPA1P64	0	0	gene-HNRNPA1P64	-0.999157	0.0986476	1	1	148234	0	gene-HNRNPA1P64
gene-HNRNPA1P65	0	0	gene-HNRNPA1P65	-0.999157	0.0986476	1	1	148234	0	gene-HNRNPA1P65
gene-HNRNPA1P66	1	0	gene-HNRNPA1P66	-0.999157	0.0986476	1	1	148234	0	gene-HNRNPA1P66
gene-HNRNPA1P67	0	0	gene-HNRNPA1P67	-0.999157	0.0986476	1	1	148234	0	gene-HNRNPA1P67
gene-HNRNPA1P68	0	0	gene-HNRNPA1P68	-0.999157	0.0986476	1	1	148234	0	gene-HNRNPA1P68
gene-HNRNPA1P69	0	0	gene-HNRNPA1P69	-0.999157	0.0986476	1	1	148234	0	gene-HNRNPA1P69
gene-HNRNPA1P7	479	373	gene-HNRNPA1P7	8.7243	-0.262202	0.57942	1	43331	0	gene-HNRNPA1P7
gene-HNRNPA1P70	0	0	gene-HNRNPA1P70	-0.999157	0.0986476	1	1	148234	0	gene-HNRNPA1P70
gene-HNRNPA1P71	0	0	gene-HNRNPA1P71	-0.999157	0.0986476	1	1	148234	0	gene-HNRNPA1P71
gene-HNRNPA1P72	0	0	gene-HNRNPA1P72	-0.999157	0.0986476	1	1	148234	0	gene-HNRNPA1P72
gene-HNRNPA1P74	0	0	gene-HNRNPA1P74	-0.999157	0.0986476	1	1	148234	0	gene-HNRNPA1P74
gene-HNRNPA1P76	0	0	gene-HNRNPA1P76	-0.999157	0.0986476	1	1	148234	0	gene-HNRNPA1P76
gene-HNRNPA1P77	0	0	gene-HNRNPA1P77	-0.999157	0.0986476	1	1	148234	0	gene-HNRNPA1P77
gene-HNRNPA1P77-2	0	0	gene-HNRNPA1P77-2	-0.999157	0.0986476	1	1	148234	0	gene-HNRNPA1P77-2
gene-HNRNPA1P8	4	3	gene-HNRNPA1P8	1.79332	-0.31639	1	1	148234	0	gene-HNRNPA1P8
gene-HNRNPA1P9	0	0	gene-HNRNPA1P9	-0.999157	0.0986476	1	1	148234	0	gene-HNRNPA1P9
gene-HNRNPA3P10	28	17	gene-HNRNPA3P10	4.44825	-0.621244	0.61533	1	47614.5	0	gene-HNRNPA3P10
gene-HNRNPA3P11	0	0	gene-HNRNPA3P11	-0.999157	0.0986476	1	1	148234	0	gene-HNRNPA3P11
gene-HNRNPA3P12	9	11	gene-HNRNPA3P12	3.31552	0.388154	0.880289	1	90518.5	0	gene-HNRNPA3P12
gene-HNRNPA3P13	0	0	gene-HNRNPA3P13	-0.999157	0.0986476	1	1	148234	0	gene-HNRNPA3P13
gene-HNRNPA3P14	0	0	gene-HNRNPA3P14	-0.999157	0.0986476	1	1	148234	0	gene-HNRNPA3P14
gene-HNRNPA3P15	0	0	gene-HNRNPA3P15	-0.999157	0.0986476	1	1	148234	0	gene-HNRNPA3P15
gene-HNRNPA3P2	2	2	gene-HNRNPA3P2	1.00084	0.0986476	1	1	148234	0	gene-HNRNPA3P2
gene-HNRNPA3P3	6	4	gene-HNRNPA3P3	2.29332	-0.486315	0.936435	1	100628	0	gene-HNRNPA3P3
gene-HNRNPA3P4	0	0	gene-HNRNPA3P4	-0.999157	0.0986476	1	1	148234	0	gene-HNRNPA3P4
gene-HNRNPA3P5	61	70	gene-HNRNPA3P5	6.03085	0.297193	0.699309	1	59111	0	gene-HNRNPA3P5
gene-HNRNPA3P6	74	86	gene-HNRNPA3P6	6.3187	0.315459	0.655646	1	52868	0	gene-HNRNPA3P6
gene-HNRNPA3P9	0	0	gene-HNRNPA3P9	-0.999157	0.0986476	1	1	148234	0	gene-HNRNPA3P9
gene-HNRNPABP1	1	2	gene-HNRNPABP1	0.500843	1.09865	0.984538	1	109996	0	gene-HNRNPABP1
gene-HNRNPCP2	56	63	gene-HNRNPCP2	5.89316	0.268573	0.740086	1	65558	0	gene-HNRNPCP2
gene-HNRNPCP4	0	1	gene-HNRNPCP4	-0.999157	0.0986476	0.99344	1	113630	0	gene-HNRNPCP4
gene-HNRNPCP6	0	0	gene-HNRNPCP6	-0.999157	0.0986476	1	1	148234	0	gene-HNRNPCP6
gene-HNRNPCP9	0	0	gene-HNRNPCP9	-0.999157	0.0986476	1	1	148234	0	gene-HNRNPCP9
gene-HNRNPDP1	0	0	gene-HNRNPDP1	-0.999157	0.0986476	1	1	148234	0	gene-HNRNPDP1
gene-HNRNPH1P1	2	5	gene-HNRNPH1P1	1.66181	1.42058	0.748095	1	66959	0	gene-HNRNPH1P1
gene-HNRNPH1P2	0	0	gene-HNRNPH1P2	-0.999157	0.0986476	1	1	148234	0	gene-HNRNPH1P2
gene-HNRNPH1P3	0	0	gene-HNRNPH1P3	-0.999157	0.0986476	1	1	148234	0	gene-HNRNPH1P3
gene-HNRNPKP1	0	1	gene-HNRNPKP1	-0.999157	0.0986476	0.99344	1	113630	0	gene-HNRNPKP1
gene-HNRNPKP2	8	6	gene-HNRNPKP2	2.79332	-0.31639	0.956493	1	104198	0	gene-HNRNPKP2
gene-HNRNPKP4	64	60	gene-HNRNPKP4	5.95429	0.00553818	1	1	148234	0	gene-HNRNPKP4
gene-HNRNPKP5	0	0	gene-HNRNPKP5	-0.999157	0.0986476	1	1	148234	0	gene-HNRNPKP5
gene-HNRNPLP1	1	0	gene-HNRNPLP1	-0.999157	0.0986476	1	1	148234	0	gene-HNRNPLP1
gene-HNRNPLP2	44	65	gene-HNRNPLP2	5.74174	0.661584	0.405251	1	25634	0	gene-HNRNPLP2
gene-HNRNPMP1	1	0	gene-HNRNPMP1	-0.999157	0.0986476	1	1	148234	0	gene-HNRNPMP1
gene-HNRNPMP2	0	0	gene-HNRNPMP2	-0.999157	0.0986476	1	1	148234	0	gene-HNRNPMP2
gene-HNRNPRP1	0	2	gene-HNRNPRP1	-0.999157	1.09865	0.824896	1	79301	0	gene-HNRNPRP1
gene-HNRNPUP1	1	3	gene-HNRNPUP1	0.793324	1.68361	0.844913	1	82961.5	0	gene-HNRNPUP1
gene-HPRT1P1	0	0	gene-HPRT1P1	-0.999157	0.0986476	1	1	148234	0	gene-HPRT1P1
gene-HPRT1P3	0	0	gene-HPRT1P3	-0.999157	0.0986476	1	1	148234	0	gene-HPRT1P3
gene-HS6ST1P1	15	3	gene-HS6ST1P1	2.74677	-2.22328	0.285839	1	16609.5	0	gene-HS6ST1P1
gene-HSBP1P1	0	0	gene-HSBP1P1	-0.999157	0.0986476	1	1	148234	0	gene-HSBP1P1
gene-HSBP1P2	0	0	gene-HSBP1P2	-0.999157	0.0986476	1	1	148234	0	gene-HSBP1P2
gene-HSD17B1P1	2	1	gene-HSD17B1P1	0.500843	-0.901352	1	1	148234	0	gene-HSD17B1P1
gene-HSD17B7P1	0	0	gene-HSD17B7P1	-0.999157	0.0986476	1	1	148234	0	gene-HSD17B7P1
gene-HSD3BP1	0	0	gene-HSD3BP1	-0.999157	0.0986476	1	1	148234	0	gene-HSD3BP1
gene-HSD3BP2	0	0	gene-HSD3BP2	-0.999157	0.0986476	1	1	148234	0	gene-HSD3BP2
gene-HSD3BP3	0	0	gene-HSD3BP3	-0.999157	0.0986476	1	1	148234	0	gene-HSD3BP3
gene-HSD3BP5	0	1	gene-HSD3BP5	-0.999157	0.0986476	0.99344	1	113630	0	gene-HSD3BP5
gene-HSFY3P	0	0	gene-HSFY3P	-0.999157	0.0986476	1	1	148234	0	gene-HSFY3P
gene-HSFY5P	0	0	gene-HSFY5P	-0.999157	0.0986476	1	1	148234	0	gene-HSFY5P
gene-HSFY6P	0	0	gene-HSFY6P	-0.999157	0.0986476	1	1	148234	0	gene-HSFY6P
gene-HSP90AA2P	181	229	gene-HSP90AA2P	7.67037	0.438005	0.410619	1	26189	0	gene-HSP90AA2P
gene-HSP90AA3P	2	1	gene-HSP90AA3P	0.500843	-0.901352	1	1	148234	0	gene-HSP90AA3P
gene-HSP90AA5P	0	0	gene-HSP90AA5P	-0.999157	0.0986476	1	1	148234	0	gene-HSP90AA5P
gene-HSP90AA6P	0	0	gene-HSP90AA6P	-0.999157	0.0986476	1	1	148234	0	gene-HSP90AA6P
gene-HSP90AB2P	0	1	gene-HSP90AB2P	-0.999157	0.0986476	0.99344	1	113630	0	gene-HSP90AB2P
gene-HSP90AB3P	45	38	gene-HSP90AB3P	5.37073	-0.145278	0.896081	1	93596	0	gene-HSP90AB3P
gene-HSP90AB5P	0	0	gene-HSP90AB5P	-0.999157	0.0986476	1	1	148234	0	gene-HSP90AB5P
gene-HSP90AB6P	1	0	gene-HSP90AB6P	-0.999157	0.0986476	1	1	148234	0	gene-HSP90AB6P
gene-HSP90AB7P	0	0	gene-HSP90AB7P	-0.999157	0.0986476	1	1	148234	0	gene-HSP90AB7P
gene-HSP90B3P	0	0	gene-HSP90B3P	-0.999157	0.0986476	1	1	148234	0	gene-HSP90B3P
gene-HSPA8P1	0	0	gene-HSPA8P1	-0.999157	0.0986476	1	1	148234	0	gene-HSPA8P1
gene-HSPA8P11	1	0	gene-HSPA8P11	-0.999157	0.0986476	1	1	148234	0	gene-HSPA8P11
gene-HSPA8P14	2	4	gene-HSPA8P14	1.50084	1.09865	0.856582	1	86231.5	0	gene-HSPA8P14
gene-HSPA8P16	0	0	gene-HSPA8P16	-0.999157	0.0986476	1	1	148234	0	gene-HSPA8P16
gene-HSPA8P18	0	0	gene-HSPA8P18	-0.999157	0.0986476	1	1	148234	0	gene-HSPA8P18
gene-HSPA8P20	0	0	gene-HSPA8P20	-0.999157	0.0986476	1	1	148234	0	gene-HSPA8P20
gene-HSPA8P4	2	2	gene-HSPA8P4	1.00084	0.0986476	1	1	148234	0	gene-HSPA8P4
gene-HSPA8P5	0	4	gene-HSPA8P5	-0.999157	2.09865	0.539686	1	38803	0	gene-HSPA8P5
gene-HSPA8P7	0	0	gene-HSPA8P7	-0.999157	0.0986476	1	1	148234	0	gene-HSPA8P7
gene-HSPA8P8	3	8	gene-HSPA8P8	2.29332	1.51369	0.596663	1	45413	0	gene-HSPA8P8
gene-HSPA8P9	0	0	gene-HSPA8P9	-0.999157	0.0986476	1	1	148234	0	gene-HSPA8P9
gene-HSPA9P1	0	1	gene-HSPA9P1	-0.999157	0.0986476	0.99344	1	113630	0	gene-HSPA9P1
gene-HSPA9P2	0	0	gene-HSPA9P2	-0.999157	0.0986476	1	1	148234	0	gene-HSPA9P2
gene-HSPB1P1	11	6	gene-HSPB1P1	3.02304	-0.775822	0.739246	1	65449	0	gene-HSPB1P1
gene-HSPB1P2	0	0	gene-HSPB1P2	-0.999157	0.0986476	1	1	148234	0	gene-HSPB1P2
gene-HSPD1P1	42	51	gene-HSPD1P1	5.53321	0.378756	0.666506	1	54423.5	0	gene-HSPD1P1
gene-HSPD1P10	2	2	gene-HSPD1P10	1.00084	0.0986476	1	1	148234	0	gene-HSPD1P10
gene-HSPD1P11	15	20	gene-HSPD1P11	4.11525	0.513685	0.725781	1	63596	0	gene-HSPD1P11
gene-HSPD1P12	0	0	gene-HSPD1P12	-0.999157	0.0986476	1	1	148234	0	gene-HSPD1P12
gene-HSPD1P15	0	0	gene-HSPD1P15	-0.999157	0.0986476	1	1	148234	0	gene-HSPD1P15
gene-HSPD1P16	1	0	gene-HSPD1P16	-0.999157	0.0986476	1	1	148234	0	gene-HSPD1P16
gene-HSPD1P18	0	0	gene-HSPD1P18	-0.999157	0.0986476	1	1	148234	0	gene-HSPD1P18
gene-HSPD1P2	0	0	gene-HSPD1P2	-0.999157	0.0986476	1	1	148234	0	gene-HSPD1P2
gene-HSPD1P3	0	0	gene-HSPD1P3	-0.999157	0.0986476	1	1	148234	0	gene-HSPD1P3
gene-HSPD1P3-3	0	0	gene-HSPD1P3-3	-0.999157	0.0986476	1	1	148234	0	gene-HSPD1P3-3
gene-HSPD1P4	5	9	gene-HSPD1P4	2.74677	0.946644	0.710644	1	61177.5	0	gene-HSPD1P4
gene-HSPD1P5	2	1	gene-HSPD1P5	0.500843	-0.901352	1	1	148234	0	gene-HSPD1P5
gene-HSPD1P6	2	0	gene-HSPD1P6	-0.999157	-0.901352	0.854224	1	85095	0	gene-HSPD1P6
gene-HSPD1P7	0	0	gene-HSPD1P7	-0.999157	0.0986476	1	1	148234	0	gene-HSPD1P7
gene-HSPD1P8	0	0	gene-HSPD1P8	-0.999157	0.0986476	1	1	148234	0	gene-HSPD1P8
gene-HSPD1P9	0	0	gene-HSPD1P9	-0.999157	0.0986476	1	1	148234	0	gene-HSPD1P9
gene-HSPE1P10	0	0	gene-HSPE1P10	-0.999157	0.0986476	1	1	148234	0	gene-HSPE1P10
gene-HSPE1P11	0	3	gene-HSPE1P11	-0.999157	1.68361	0.670236	1	55066.5	0	gene-HSPE1P11
gene-HSPE1P12	0	0	gene-HSPE1P12	-0.999157	0.0986476	1	1	148234	0	gene-HSPE1P12
gene-HSPE1P13	4	1	gene-HSPE1P13	1.00084	-1.90135	0.767649	1	69972	0	gene-HSPE1P13
gene-HSPE1P14	0	0	gene-HSPE1P14	-0.999157	0.0986476	1	1	148234	0	gene-HSPE1P14
gene-HSPE1P16	0	0	gene-HSPE1P16	-0.999157	0.0986476	1	1	148234	0	gene-HSPE1P16
gene-HSPE1P18	0	0	gene-HSPE1P18	-0.999157	0.0986476	1	1	148234	0	gene-HSPE1P18
gene-HSPE1P2	17	36	gene-HSPE1P2	4.62954	1.18111	0.275733	1	15927	0	gene-HSPE1P2
gene-HSPE1P20	0	0	gene-HSPE1P20	-0.999157	0.0986476	1	1	148234	0	gene-HSPE1P20
gene-HSPE1P21	0	0	gene-HSPE1P21	-0.999157	0.0986476	1	1	148234	0	gene-HSPE1P21
gene-HSPE1P23	0	0	gene-HSPE1P23	-0.999157	0.0986476	1	1	148234	0	gene-HSPE1P23
gene-HSPE1P25	0	0	gene-HSPE1P25	-0.999157	0.0986476	1	1	148234	0	gene-HSPE1P25
gene-HSPE1P3	2	1	gene-HSPE1P3	0.500843	-0.901352	1	1	148234	0	gene-HSPE1P3
gene-HSPE1P4	1	0	gene-HSPE1P4	-0.999157	0.0986476	1	1	148234	0	gene-HSPE1P4
gene-HSPE1P5	0	0	gene-HSPE1P5	-0.999157	0.0986476	1	1	148234	0	gene-HSPE1P5
gene-HSPE1P6	0	0	gene-HSPE1P6	-0.999157	0.0986476	1	1	148234	0	gene-HSPE1P6
gene-HSPE1P7	1	0	gene-HSPE1P7	-0.999157	0.0986476	1	1	148234	0	gene-HSPE1P7
gene-HSPE1P8	0	0	gene-HSPE1P8	-0.999157	0.0986476	1	1	148234	0	gene-HSPE1P8
gene-HSPE1P9	0	0	gene-HSPE1P9	-0.999157	0.0986476	1	1	148234	0	gene-HSPE1P9
gene-HTR3C2P	0	0	gene-HTR3C2P	-0.999157	0.0986476	1	1	148234	0	gene-HTR3C2P
gene-IBTKP1	0	0	gene-IBTKP1	-0.999157	0.0986476	1	1	148234	0	gene-IBTKP1
gene-ICE2P1	0	0	gene-ICE2P1	-0.999157	0.0986476	1	1	148234	0	gene-ICE2P1
gene-ICE2P1-2	0	0	gene-ICE2P1-2	-0.999157	0.0986476	1	1	148234	0	gene-ICE2P1-2
gene-ICE2P2	0	0	gene-ICE2P2	-0.999157	0.0986476	1	1	148234	0	gene-ICE2P2
gene-ID2B	1	0	gene-ID2B	-0.999157	0.0986476	1	1	148234	0	gene-ID2B
gene-IFIT1P1	0	4	gene-IFIT1P1	-0.999157	2.09865	0.539686	1	38803	0	gene-IFIT1P1
gene-IFIT6P	0	0	gene-IFIT6P	-0.999157	0.0986476	1	1	148234	0	gene-IFIT6P
gene-IFITM8P	0	0	gene-IFITM8P	-0.999157	0.0986476	1	1	148234	0	gene-IFITM8P
gene-IFNL3P1	0	1	gene-IFNL3P1	-0.999157	0.0986476	0.99344	1	113630	0	gene-IFNL3P1
gene-IFNL4P1	0	0	gene-IFNL4P1	-0.999157	0.0986476	1	1	148234	0	gene-IFNL4P1
gene-IFNWP15	0	0	gene-IFNWP15	-0.999157	0.0986476	1	1	148234	0	gene-IFNWP15
gene-IFNWP18	0	0	gene-IFNWP18	-0.999157	0.0986476	1	1	148234	0	gene-IFNWP18
gene-IFNWP2	0	0	gene-IFNWP2	-0.999157	0.0986476	1	1	148234	0	gene-IFNWP2
gene-IFNWP5	0	0	gene-IFNWP5	-0.999157	0.0986476	1	1	148234	0	gene-IFNWP5
gene-IFNWP9	0	0	gene-IFNWP9	-0.999157	0.0986476	1	1	148234	0	gene-IFNWP9
gene-IGBP1P2	0	0	gene-IGBP1P2	-0.999157	0.0986476	1	1	148234	0	gene-IGBP1P2
gene-IGBP1P3	0	0	gene-IGBP1P3	-0.999157	0.0986476	1	1	148234	0	gene-IGBP1P3
gene-IGBP1P4	0	1	gene-IGBP1P4	-0.999157	0.0986476	0.99344	1	113630	0	gene-IGBP1P4
gene-IGBP1P5	0	0	gene-IGBP1P5	-0.999157	0.0986476	1	1	148234	0	gene-IGBP1P5
gene-IKBKGP1	16	44	gene-IKBKGP1	4.73056	1.55808	0.128442	1	7891	0	gene-IKBKGP1
gene-IL6RP1	0	0	gene-IL6RP1	-0.999157	0.0986476	1	1	148234	0	gene-IL6RP1
gene-IL6STP1	106	141	gene-IL6STP1	6.93458	0.510278	0.397199	1	24963.5	0	gene-IL6STP1
gene-IL9RP1	0	0	gene-IL9RP1	-0.999157	0.0986476	1	1	148234	0	gene-IL9RP1
gene-IL9RP2	0	0	gene-IL9RP2	-0.999157	0.0986476	1	1	148234	0	gene-IL9RP2
gene-IL9RP3	6	10	gene-IL9RP3	2.95429	0.835613	0.722597	1	63129	0	gene-IL9RP3
gene-IL9RP4	0	0	gene-IL9RP4	-0.999157	0.0986476	1	1	148234	0	gene-IL9RP4
gene-ILF2P1	0	0	gene-ILF2P1	-0.999157	0.0986476	1	1	148234	0	gene-ILF2P1
gene-ILF2P2	0	0	gene-ILF2P2	-0.999157	0.0986476	1	1	148234	0	gene-ILF2P2
gene-IMMP1LP1	0	0	gene-IMMP1LP1	-0.999157	0.0986476	1	1	148234	0	gene-IMMP1LP1
gene-IMMP1LP2	0	0	gene-IMMP1LP2	-0.999157	0.0986476	1	1	148234	0	gene-IMMP1LP2
gene-IMMTP1	0	0	gene-IMMTP1	-0.999157	0.0986476	1	1	148234	0	gene-IMMTP1
gene-IMPDH1P1	0	0	gene-IMPDH1P1	-0.999157	0.0986476	1	1	148234	0	gene-IMPDH1P1
gene-IMPDH1P10	5	22	gene-IMPDH1P10	3.39152	2.23615	0.156188	1	9231.5	0	gene-IMPDH1P10
gene-IMPDH1P11	0	0	gene-IMPDH1P11	-0.999157	0.0986476	1	1	148234	0	gene-IMPDH1P11
gene-IMPDH1P2	0	0	gene-IMPDH1P2	-0.999157	0.0986476	1	1	148234	0	gene-IMPDH1P2
gene-IMPDH1P3	0	0	gene-IMPDH1P3	-0.999157	0.0986476	1	1	148234	0	gene-IMPDH1P3
gene-IMPDH1P4	0	0	gene-IMPDH1P4	-0.999157	0.0986476	1	1	148234	0	gene-IMPDH1P4
gene-IMPDH1P5	0	0	gene-IMPDH1P5	-0.999157	0.0986476	1	1	148234	0	gene-IMPDH1P5
gene-IMPDH1P5-2	2	0	gene-IMPDH1P5-2	-0.999157	-0.901352	0.854224	1	85095	0	gene-IMPDH1P5-2
gene-IMPDH1P6	0	0	gene-IMPDH1P6	-0.999157	0.0986476	1	1	148234	0	gene-IMPDH1P6
gene-IMPDH1P7	0	0	gene-IMPDH1P7	-0.999157	0.0986476	1	1	148234	0	gene-IMPDH1P7
gene-IMPDH1P8	13	1	gene-IMPDH1P8	1.85106	-3.60179	0.187978	1	10907.5	0	gene-IMPDH1P8
gene-IMPDH1P9	0	0	gene-IMPDH1P9	-0.999157	0.0986476	1	1	148234	0	gene-IMPDH1P9
gene-INHCAP	1	0	gene-INHCAP	-0.999157	0.0986476	1	1	148234	0	gene-INHCAP
gene-INTS6P1	0	0	gene-INTS6P1	-0.999157	0.0986476	1	1	148234	0	gene-INTS6P1
gene-IPMKP1	0	1	gene-IPMKP1	-0.999157	0.0986476	0.99344	1	113630	0	gene-IPMKP1
gene-IPO7P1	2	1	gene-IPO7P1	0.500843	-0.901352	1	1	148234	0	gene-IPO7P1
gene-IPO7P2	1	2	gene-IPO7P2	0.500843	1.09865	0.984538	1	109996	0	gene-IPO7P2
gene-IPPKP1	0	0	gene-IPPKP1	-0.999157	0.0986476	1	1	148234	0	gene-IPPKP1
gene-IQCB2P	0	1	gene-IQCB2P	-0.999157	0.0986476	0.99344	1	113630	0	gene-IQCB2P
gene-IQSEC3P1	0	0	gene-IQSEC3P1	-0.999157	0.0986476	1	1	148234	0	gene-IQSEC3P1
gene-IQSEC3P3	0	0	gene-IQSEC3P3	-0.999157	0.0986476	1	1	148234	0	gene-IQSEC3P3
gene-ISCA1P1	7	7	gene-ISCA1P1	2.8082	0.0986476	1	1	148234	0	gene-ISCA1P1
gene-ISCA1P2	0	0	gene-ISCA1P2	-0.999157	0.0986476	1	1	148234	0	gene-ISCA1P2
gene-ISCA1P3	0	0	gene-ISCA1P3	-0.999157	0.0986476	1	1	148234	0	gene-ISCA1P3
gene-ISCA1P4	3	3	gene-ISCA1P4	1.58581	0.0986476	1	1	148234	0	gene-ISCA1P4
gene-ISCA1P5	0	0	gene-ISCA1P5	-0.999157	0.0986476	1	1	148234	0	gene-ISCA1P5
gene-ISCA1P6	0	0	gene-ISCA1P6	-0.999157	0.0986476	1	1	148234	0	gene-ISCA1P6
gene-ISCA2P1	1	0	gene-ISCA2P1	-0.999157	0.0986476	1	1	148234	0	gene-ISCA2P1
gene-ITGB1P1	16	11	gene-ITGB1P1	3.73056	-0.441921	0.812262	1	77028	0	gene-ITGB1P1
gene-JCHAINP1	0	0	gene-JCHAINP1	-0.999157	0.0986476	1	1	148234	0	gene-JCHAINP1
gene-JKAMPP1	0	0	gene-JKAMPP1	-0.999157	0.0986476	1	1	148234	0	gene-JKAMPP1
gene-KANK1P1	0	0	gene-KANK1P1	-0.999157	0.0986476	1	1	148234	0	gene-KANK1P1
gene-KARSP1	0	0	gene-KARSP1	-0.999157	0.0986476	1	1	148234	0	gene-KARSP1
gene-KATNBL1P2	0	0	gene-KATNBL1P2	-0.999157	0.0986476	1	1	148234	0	gene-KATNBL1P2
gene-KATNBL1P3	0	0	gene-KATNBL1P3	-0.999157	0.0986476	1	1	148234	0	gene-KATNBL1P3
gene-KATNBL1P4	0	0	gene-KATNBL1P4	-0.999157	0.0986476	1	1	148234	0	gene-KATNBL1P4
gene-KCNMB3P1	0	0	gene-KCNMB3P1	-0.999157	0.0986476	1	1	148234	0	gene-KCNMB3P1
gene-KCTD9P1	0	0	gene-KCTD9P1	-0.999157	0.0986476	1	1	148234	0	gene-KCTD9P1
gene-KCTD9P2	6	4	gene-KCTD9P2	2.29332	-0.486315	0.936435	1	100628	0	gene-KCTD9P2
gene-KCTD9P3	0	0	gene-KCTD9P3	-0.999157	0.0986476	1	1	148234	0	gene-KCTD9P3
gene-KCTD9P4	0	1	gene-KCTD9P4	-0.999157	0.0986476	0.99344	1	113630	0	gene-KCTD9P4
gene-KCTD9P5	0	0	gene-KCTD9P5	-0.999157	0.0986476	1	1	148234	0	gene-KCTD9P5
gene-KCTD9P6	0	0	gene-KCTD9P6	-0.999157	0.0986476	1	1	148234	0	gene-KCTD9P6
gene-KDELC1P1	1	1	gene-KDELC1P1	0.000842993	0.0986476	1	1	148234	0	gene-KDELC1P1
gene-KDM4F	0	0	gene-KDM4F	-0.999157	0.0986476	1	1	148234	0	gene-KDM4F
gene-KHDC1P1	0	0	gene-KHDC1P1	-0.999157	0.0986476	1	1	148234	0	gene-KHDC1P1
gene-KHSRPP1	0	0	gene-KHSRPP1	-0.999157	0.0986476	1	1	148234	0	gene-KHSRPP1
gene-KIAA0895LP1	0	0	gene-KIAA0895LP1	-0.999157	0.0986476	1	1	148234	0	gene-KIAA0895LP1
gene-KIF3AP1	0	0	gene-KIF3AP1	-0.999157	0.0986476	1	1	148234	0	gene-KIF3AP1
gene-KIF4CP	0	0	gene-KIF4CP	-0.999157	0.0986476	1	1	148234	0	gene-KIF4CP
gene-KLF17P1	0	0	gene-KLF17P1	-0.999157	0.0986476	1	1	148234	0	gene-KLF17P1
gene-KLF2P1	0	0	gene-KLF2P1	-0.999157	0.0986476	1	1	148234	0	gene-KLF2P1
gene-KLF2P3	0	0	gene-KLF2P3	-0.999157	0.0986476	1	1	148234	0	gene-KLF2P3
gene-KLF2P4	0	0	gene-KLF2P4	-0.999157	0.0986476	1	1	148234	0	gene-KLF2P4
gene-KLF3P1	4	6	gene-KLF3P1	2.29332	0.68361	0.869335	1	88442.5	0	gene-KLF3P1
gene-KLF3P2	0	0	gene-KLF3P2	-0.999157	0.0986476	1	1	148234	0	gene-KLF3P2
gene-KLF7P1	0	0	gene-KLF7P1	-0.999157	0.0986476	1	1	148234	0	gene-KLF7P1
gene-KLF8P1	0	0	gene-KLF8P1	-0.999157	0.0986476	1	1	148234	0	gene-KLF8P1
gene-KLHL2P1	1	1	gene-KLHL2P1	0.000842993	0.0986476	1	1	148234	0	gene-KLHL2P1
gene-KMT5AP1	1	4	gene-KMT5AP1	1.00084	2.09865	0.721393	1	62833.5	0	gene-KMT5AP1
gene-KMT5AP1-2	0	0	gene-KMT5AP1-2	-0.999157	0.0986476	1	1	148234	0	gene-KMT5AP1-2
gene-KNOP1P1	0	0	gene-KNOP1P1	-0.999157	0.0986476	1	1	148234	0	gene-KNOP1P1
gene-KNOP1P4	4	4	gene-KNOP1P4	2.00084	0.0986476	1	1	148234	0	gene-KNOP1P4
gene-KNOP1P5	0	0	gene-KNOP1P5	-0.999157	0.0986476	1	1	148234	0	gene-KNOP1P5
gene-KPNA2P1	1	0	gene-KPNA2P1	-0.999157	0.0986476	1	1	148234	0	gene-KPNA2P1
gene-KPNA2P2	0	0	gene-KPNA2P2	-0.999157	0.0986476	1	1	148234	0	gene-KPNA2P2
gene-KPNA2P3	68	58	gene-KPNA2P3	5.97356	-0.130834	0.88148	1	90788	0	gene-KPNA2P3
gene-KRASP1	0	0	gene-KRASP1	-0.999157	0.0986476	1	1	148234	0	gene-KRASP1
gene-KRR1P1	0	0	gene-KRR1P1	-0.999157	0.0986476	1	1	148234	0	gene-KRR1P1
gene-KRT16P4	0	0	gene-KRT16P4	-0.999157	0.0986476	1	1	148234	0	gene-KRT16P4
gene-KRT16P4-2	0	0	gene-KRT16P4-2	-0.999157	0.0986476	1	1	148234	0	gene-KRT16P4-2
gene-KRT16P5	0	0	gene-KRT16P5	-0.999157	0.0986476	1	1	148234	0	gene-KRT16P5
gene-KRT16P6	0	0	gene-KRT16P6	-0.999157	0.0986476	1	1	148234	0	gene-KRT16P6
gene-KRT17P3	0	0	gene-KRT17P3	-0.999157	0.0986476	1	1	148234	0	gene-KRT17P3
gene-KRT17P6	0	0	gene-KRT17P6	-0.999157	0.0986476	1	1	148234	0	gene-KRT17P6
gene-KRT18P1	0	0	gene-KRT18P1	-0.999157	0.0986476	1	1	148234	0	gene-KRT18P1
gene-KRT18P1-2	0	0	gene-KRT18P1-2	-0.999157	0.0986476	1	1	148234	0	gene-KRT18P1-2
gene-KRT18P1-3	0	0	gene-KRT18P1-3	-0.999157	0.0986476	1	1	148234	0	gene-KRT18P1-3
gene-KRT18P1-4	0	0	gene-KRT18P1-4	-0.999157	0.0986476	1	1	148234	0	gene-KRT18P1-4
gene-KRT18P1-5	0	0	gene-KRT18P1-5	-0.999157	0.0986476	1	1	148234	0	gene-KRT18P1-5
gene-KRT18P10	0	0	gene-KRT18P10	-0.999157	0.0986476	1	1	148234	0	gene-KRT18P10
gene-KRT18P11	1	1	gene-KRT18P11	0.000842993	0.0986476	1	1	148234	0	gene-KRT18P11
gene-KRT18P12	0	0	gene-KRT18P12	-0.999157	0.0986476	1	1	148234	0	gene-KRT18P12
gene-KRT18P13	0	0	gene-KRT18P13	-0.999157	0.0986476	1	1	148234	0	gene-KRT18P13
gene-KRT18P14	0	0	gene-KRT18P14	-0.999157	0.0986476	1	1	148234	0	gene-KRT18P14
gene-KRT18P15	0	0	gene-KRT18P15	-0.999157	0.0986476	1	1	148234	0	gene-KRT18P15
gene-KRT18P16	1	1	gene-KRT18P16	0.000842993	0.0986476	1	1	148234	0	gene-KRT18P16
gene-KRT18P17	7	6	gene-KRT18P17	2.697	-0.123745	1	1	148234	0	gene-KRT18P17
gene-KRT18P18	0	1	gene-KRT18P18	-0.999157	0.0986476	0.99344	1	113630	0	gene-KRT18P18
gene-KRT18P19	0	0	gene-KRT18P19	-0.999157	0.0986476	1	1	148234	0	gene-KRT18P19
gene-KRT18P2	0	1	gene-KRT18P2	-0.999157	0.0986476	0.99344	1	113630	0	gene-KRT18P2
gene-KRT18P20	0	0	gene-KRT18P20	-0.999157	0.0986476	1	1	148234	0	gene-KRT18P20
gene-KRT18P21	0	0	gene-KRT18P21	-0.999157	0.0986476	1	1	148234	0	gene-KRT18P21
gene-KRT18P22	0	0	gene-KRT18P22	-0.999157	0.0986476	1	1	148234	0	gene-KRT18P22
gene-KRT18P23	0	0	gene-KRT18P23	-0.999157	0.0986476	1	1	148234	0	gene-KRT18P23
gene-KRT18P24	0	0	gene-KRT18P24	-0.999157	0.0986476	1	1	148234	0	gene-KRT18P24
[truncated: 177,972 more rows]
